# Supplementary material for: Drosophila O-GlcNAcase Mutants Reveal an Expanded Glycoproteome and Novel Growth and Longevity Phenotypes
Source: Cells. 2021 Apr 27;10(5):1026. doi: 10.3390/cells10051026 (PMC8145559; doi:10.3390/cells10051026)
Supplement: Supplementary file 1 [file cells-10-01026-s001.zip]

Archive with 3 entries (3 files):
- Proteome Dataset Access Instructions.pdf
- Supplemental Figure 1.pdf
- Supplemental table 1.xlsx
