# Supplementary material for: Drosophila O-GlcNAcase Mutants Reveal an Expanded Glycoproteome and Novel Growth and Longevity Phenotypes
Source: Cells. 2021 Apr 27;10(5):1026. doi: 10.3390/cells10051026 (PMC8145559; doi:10.3390/cells10051026)
Supplement: Supplementary file 1 [file cells-10-01026-s001.zip › Supplemental table 1.xlsx]

## Sheet: Sheet1
Type	Sequence	Protein Descriptions	NX(S/T) sequence	# Proteins	# Protein Groups	Protein Group Accessions	Medium/Light	Glycosylation	Modifications	Activation Type	Charge	m/z [Da]	MH+ [Da]	ΔM [ppm]	RT [min]
Females	CHVNNVTLVAPIK	26-29kD-proteinase OS=Drosophila melanogaster GN=26-29-p PE=1 SV=1 - [Q9V3U6_DROME]	Yes	1	1	Q9V3U6	4.53718	1x(HexNAc)	N-Term(Dimethyl:2H(4));C1(Carbamidomethyl);K13(Dimethyl:2H(4))	HCD	3	578.002	1731.99	0.584563	70.349
Females	GQDGYCHVNNVTLVAPIK	26-29kD-proteinase OS=Drosophila melanogaster GN=26-29-p PE=1 SV=1 - [Q9V3U6_DROME]	Yes	1	1	Q9V3U6	3.90473	1x(HexNAc)	N-Term(Dimethyl:2H(4));C6(Carbamidomethyl);K18(Dimethyl:2H(4))	HCD	3	751.4	2252.19	1.52577	80.263
Females	GQDGYCHVNNVTLVAPIK	26-29kD-proteinase OS=Drosophila melanogaster GN=26-29-p PE=1 SV=1 - [Q9V3U6_DROME]	Yes	1	1	Q9V3U6	634.233	1x(HexNAc)	N-Term(Dimethyl:2H(4));C6(Carbamidomethyl);K18(Dimethyl:2H(4))	HCD	3	751.399	2252.18	-0.344155	81.82
Females	HVNNVTLVAPIK	26-29kD-proteinase OS=Drosophila melanogaster GN=26-29-p PE=1 SV=1 - [Q9V3U6_DROME]	Yes	1	1	Q9V3U6	0.000300047	1x(HexNAc)	N-Term(Dimethyl);K12(Dimethyl)	HCD	2	782.459	1563.91	-0.204904	68.5629
Females	HVNNVTLVAPIK	26-29kD-proteinase OS=Drosophila melanogaster GN=26-29-p PE=1 SV=1 - [Q9V3U6_DROME]	Yes	1	1	Q9V3U6	9.43874	1x(HexNAc)	N-Term(Dimethyl);K12(Dimethyl)	HCD	3	521.975	1563.91	-0.564748	68.5808
Females	HVNNVTLVAPIK	26-29kD-proteinase OS=Drosophila melanogaster GN=26-29-p PE=1 SV=1 - [Q9V3U6_DROME]	Yes	1	1	Q9V3U6	2.01877	1x(HexNAc)	N-Term(Dimethyl:2H(4));K12(Dimethyl:2H(4))	HCD	3	524.659	1571.96	0.148447	67.7832
Females	HVNNVTLVAPIK	26-29kD-proteinase OS=Drosophila melanogaster GN=26-29-p PE=1 SV=1 - [Q9V3U6_DROME]	Yes	1	1	Q9V3U6	2.06066	1x(HexNAc)	N-Term(Dimethyl:2H(4));K12(Dimethyl:2H(4))	HCD	2	786.484	1571.96	0.46762	67.7913
Females	HVNNVTLVAPIK	26-29kD-proteinase OS=Drosophila melanogaster GN=26-29-p PE=1 SV=1 - [Q9V3U6_DROME]	Yes	1	1	Q9V3U6	7014.47	1x(HexNAc)	N-Term(Dimethyl:2H(4));K12(Dimethyl:2H(4))	HCD	2	786.484	1571.96	0.00169096	68.2793
Females	HVNNVTLVAPIK	26-29kD-proteinase OS=Drosophila melanogaster GN=26-29-p PE=1 SV=1 - [Q9V3U6_DROME]	Yes	1	1	Q9V3U6	3.89074	1x(HexNAc)	N-Term(Dimethyl:2H(4));K12(Dimethyl:2H(4))	HCD	2	786.485	1571.96	1.78775	67.7247
Females	HVNNVTLVAPIK	26-29kD-proteinase OS=Drosophila melanogaster GN=26-29-p PE=1 SV=1 - [Q9V3U6_DROME]	Yes	1	1	Q9V3U6	3.38437	1x(HexNAc)	N-Term(Dimethyl:2H(4));K12(Dimethyl:2H(4))	HCD	3	524.659	1571.96	0.847339	67.7422
Females	HVNNVTLVAPIK	26-29kD-proteinase OS=Drosophila melanogaster GN=26-29-p PE=1 SV=1 - [Q9V3U6_DROME]	Yes	1	1	Q9V3U6	2.93171	1x(HexNAc)	N-Term(Dimethyl:2H(4));K12(Dimethyl:2H(4))	HCD	3	524.659	1571.96	0.264929	58.0603
Males	HVNNVTLVAPIK	26-29kD-proteinase OS=Drosophila melanogaster GN=26-29-p PE=1 SV=1 - [Q9V3U6_DROME]	Yes	1	1	Q9V3U6	1.66154	1x(HexNAc)	N-Term(Dimethyl);K12(Dimethyl)	ETciD	3	521.976	1563.91	1.77689	34.4214
Males	NNVTLVAPIK	26-29kD-proteinase OS=Drosophila melanogaster GN=26-29-p PE=1 SV=1 - [Q9V3U6_DROME]	Yes	1	1	Q9V3U6	0.751229	1x(HexNAc)	N-Term(Dimethyl:2H(4));K10(Dimethyl:2H(4))	HCD	2	668.421	1335.84	1.47207	38.3616
Females	NNVTLVAPIK	26-29kD-proteinase OS=Drosophila melanogaster GN=26-29-p PE=1 SV=1 - [Q9V3U6_DROME]	Yes	1	1	Q9V3U6	1.16644	1x(HexNAc)	N-Term(Dimethyl);K10(Dimethyl)	HCD	2	664.395	1327.78	0.0424947	72.4432
Females	NNVTLVAPIK	26-29kD-proteinase OS=Drosophila melanogaster GN=26-29-p PE=1 SV=1 - [Q9V3U6_DROME]	Yes	1	1	Q9V3U6	1.42617	1x(HexNAc)	N-Term(Dimethyl:2H(4));K10(Dimethyl:2H(4))	HCD	2	668.421	1335.83	0.741024	73.2085
Females	NNVTLVAPIK	26-29kD-proteinase OS=Drosophila melanogaster GN=26-29-p PE=1 SV=1 - [Q9V3U6_DROME]	Yes	1	1	Q9V3U6	1.31902	1x(HexNAc)	N-Term(Dimethyl:2H(4));K10(Dimethyl:2H(4))	HCD	2	668.42	1335.83	0.00997294	73.4543
Females	NVTSNDPNAFK	26-29kD-proteinase OS=Drosophila melanogaster GN=26-29-p PE=1 SV=1 - [Q9V3U6_DROME]	Yes	1	1	Q9V3U6	1.72587	1x(HexNAc)	N-Term(Dimethyl);K11(Dimethyl)	HCD	2	733.362	1465.72	0.00153103	46.0674
Females	NVTSNDPNAFK	26-29kD-proteinase OS=Drosophila melanogaster GN=26-29-p PE=1 SV=1 - [Q9V3U6_DROME]	Yes	1	1	Q9V3U6	2.44546	1x(HexNAc)	N-Term(Dimethyl:2H(4));K11(Dimethyl:2H(4))	HCD	2	737.387	1473.77	-0.110552	44.85
Females	VNNVTLVAPIK	26-29kD-proteinase OS=Drosophila melanogaster GN=26-29-p PE=1 SV=1 - [Q9V3U6_DROME]	Yes	1	1	Q9V3U6	1.9489	1x(HexNAc)	N-Term(Dimethyl);K11(Dimethyl)	HCD	2	713.929	1426.85	-0.174049	79.1408
Females	VNNVTLVAPIK	26-29kD-proteinase OS=Drosophila melanogaster GN=26-29-p PE=1 SV=1 - [Q9V3U6_DROME]	Yes	1	1	Q9V3U6	3.51399	1x(HexNAc)	N-Term(Dimethyl:2H(4));K11(Dimethyl:2H(4))	HCD	2	717.955	1434.9	0.0521063	78.4775
Females	VNVTSNDPNAFK	26-29kD-proteinase OS=Drosophila melanogaster GN=26-29-p PE=1 SV=1 - [Q9V3U6_DROME]	Yes	1	1	Q9V3U6	4.12329	1x(HexNAc)	N-Term(Dimethyl:2H(4));K12(Dimethyl:2H(4))	HCD	2	786.922	1572.84	1.17726	56.811
Females	VNVTSNDPNAFK	26-29kD-proteinase OS=Drosophila melanogaster GN=26-29-p PE=1 SV=1 - [Q9V3U6_DROME]	Yes	1	1	Q9V3U6	5.91111	1x(HexNAc)	N-Term(Dimethyl:2H(4));K12(Dimethyl:2H(4))	HCD	2	786.922	1572.84	0.556371	57.4196
Females	VNVTSNDPNAFK	26-29kD-proteinase OS=Drosophila melanogaster GN=26-29-p PE=1 SV=1 - [Q9V3U6_DROME]	Yes	1	1	Q9V3U6	1.28408	2x(HexNAc)	N-Term(Dimethyl:2H(4));K12(Dimethyl:2H(4))	HCD	2	888.462	1775.92	0.546114	57.6313
Females	VNVTSNDPNAFK	26-29kD-proteinase OS=Drosophila melanogaster GN=26-29-p PE=1 SV=1 - [Q9V3U6_DROME]	Yes	1	1	Q9V3U6	7.13359	1x(HexNAc)	N-Term(Dimethyl:2H(4));K12(Dimethyl:2H(4))	HCD	2	786.921	1572.84	-0.374969	59.2803
Females	ITVNTSTTTTK	A kinase anchor protein 200, isoform G OS=Drosophila melanogaster GN=Akap200 PE=1 SV=1 - [Q86BM5_DROME]	Yes	1	1	Q86BM5	3486.76	1x(HexNAc)	N-Term(Dimethyl:2H(4));K11(Dimethyl:2H(4))	HCD	2	717.413	1433.82	0.255928	44.7727
Females	NITVNTSTTTTK	A kinase anchor protein 200, isoform G OS=Drosophila melanogaster GN=Akap200 PE=1 SV=1 - [Q86BM5_DROME]	Yes	1	1	Q86BM5	26207.8	1x(HexNAc)	N-Term(Dimethyl:2H(4));K12(Dimethyl:2H(4))	HCD	2	774.435	1547.86	0.183243	44.6717
Females	NITVNTSTTTTK	A kinase anchor protein 200, isoform G OS=Drosophila melanogaster GN=Akap200 PE=1 SV=1 - [Q86BM5_DROME]	Yes	1	1	Q86BM5	12188.2	1x(HexNAc)	N-Term(Dimethyl:2H(4));K12(Dimethyl:2H(4))	HCD	2	774.435	1547.86	0.656426	46.1917
Females	NITVNTSTTTTK	A kinase anchor protein 200, isoform G OS=Drosophila melanogaster GN=Akap200 PE=1 SV=1 - [Q86BM5_DROME]	Yes	1	1	Q86BM5	4785.53	1x(HexNAc)	N-Term(Dimethyl:2H(4));K12(Dimethyl:2H(4))	HCD	2	774.434	1547.86	0.0255152	46.0159
Females	NITVNTSTTTTK	A kinase anchor protein 200, isoform G OS=Drosophila melanogaster GN=Akap200 PE=1 SV=1 - [Q86BM5_DROME]	Yes	1	1	Q86BM5	13.2159	1x(HexNAc)	N-Term(Dimethyl:2H(4));K12(Dimethyl:2H(4))	HCD	2	774.435	1547.86	0.340971	45.0551
Males	NITVNTSTTTTK	A kinase anchor protein 200, isoform G OS=Drosophila melanogaster GN=Akap200 PE=1 SV=1 - [Q86BM5_DROME]	Yes	1	1	Q86BM5	14932.7	1x(HexNAc)	N-Term(Dimethyl:2H(4));K12(Dimethyl:2H(4))	ETciD	2	774.435	1547.86	1.44506	38.8021
Females	TVNTSTTTTK	A kinase anchor protein 200, isoform G OS=Drosophila melanogaster GN=Akap200 PE=1 SV=1 - [Q86BM5_DROME]	Yes	1	1	Q86BM5	326.055	1x(HexNAc)	N-Term(Dimethyl:2H(4));K10(Dimethyl:2H(4))	HCD	2	660.871	1320.74	0.712377	22.3021
Females	VNGTLAVSR	Alphabet, isoform F OS=Drosophila melanogaster GN=alph PE=1 SV=1 - [A0A0B4K7Q3_DROME]	Yes	4	1	A0A0B4K7Q3	1736.61	1x(HexNAc)	N-Term(Dimethyl:2H(4))	HCD	2	576.332	1151.66	0.129136	43.9538
Females	SREMLEIAVEHS	AT18239p OS=Drosophila melanogaster GN=Rpn12R PE=2 SV=1 - [Q9VUJ4_DROME]	No	1	1	Q9VUJ4	6168.98	1x(HexNAc)	N-Term(Dimethyl:2H(4));M4(Oxidation)	HCD	3	551.276	1651.81	-0.367659	74.4169
Females	QASGGGPQTTTAGPSAGNVANATTALAGGK	AT18609p OS=Drosophila melanogaster GN=gish PE=1 SV=1 - [Q8IHB0_DROME]	Yes	7	1	Q8IHB0	1.36759	1x(HexNAc)	N-Term(Dimethyl);K30(Dimethyl)	HCD	3	958.148	2872.43	0.430408	79.2216
Females	QASGGGPQTTTAGPSAGNVANATTALAGGK	AT18609p OS=Drosophila melanogaster GN=gish PE=1 SV=1 - [Q8IHB0_DROME]	Yes	7	1	Q8IHB0	1.33426	1x(HexNAc)	N-Term(Dimethyl);K30(Dimethyl)	HCD	3	958.148	2872.43	0.5579	79.4522
Females	SGGGPQTTTAGPSAGNVANATTALAGGK	AT18609p OS=Drosophila melanogaster GN=gish PE=1 SV=1 - [Q8IHB0_DROME]	Yes	7	1	Q8IHB0	0.307669	1x(HexNAc)	N-Term(Dimethyl);K28(Dimethyl)	HCD	3	891.784	2673.34	1.48869	79.3617
Females	SGGGPQTTTAGPSAGNVANATTALAGGK	AT18609p OS=Drosophila melanogaster GN=gish PE=1 SV=1 - [Q8IHB0_DROME]	Yes	7	1	Q8IHB0	0.35315	1x(HexNAc)	N-Term(Dimethyl);K28(Dimethyl)	HCD	3	891.782	2673.33	-0.292133	79.3986
Females	SGGGPQTTTAGPSAGNVANATTALAGGK	AT18609p OS=Drosophila melanogaster GN=gish PE=1 SV=1 - [Q8IHB0_DROME]	Yes	7	1	Q8IHB0	0.209501	1x(HexNAc)	N-Term(Dimethyl);K28(Dimethyl)	HCD	3	891.782	2673.33	-0.0181594	54.6523
Females	SGGGPQTTTAGPSAGNVANATTALAGGK	AT18609p OS=Drosophila melanogaster GN=gish PE=1 SV=1 - [Q8IHB0_DROME]	Yes	7	1	Q8IHB0	0.258272	1x(HexNAc)	N-Term(Dimethyl);K28(Dimethyl)	ETciD	3	891.783	2673.33	0.80376	79.1875
Males	GNFSENCPK	AT27079p OS=Drosophila melanogaster GN=scpr-C PE=2 SV=1 - [Q8T3W8_DROME]	Yes	3	1	Q8T3W8	3.69149	1x(HexNAc)	N-Term(Dimethyl);C7(Carbamidomethyl);K9(Dimethyl)	HCD	2	656.298	1311.59	-0.40257	25.1101
Males	GNFSENCPK	AT27079p OS=Drosophila melanogaster GN=scpr-C PE=2 SV=1 - [Q8T3W8_DROME]	Yes	3	1	Q8T3W8	3.46419	1x(HexNAc)	N-Term(Dimethyl:2H(4));C7(Carbamidomethyl);K9(Dimethyl:2H(4))	HCD	2	660.323	1319.64	0.677258	40.9564
Males	GNFSENCPK	AT27079p OS=Drosophila melanogaster GN=scpr-C PE=2 SV=1 - [Q8T3W8_DROME]	Yes	3	1	Q8T3W8	3.94718	1x(HexNAc)	N-Term(Dimethyl:2H(4));C7(Carbamidomethyl);K9(Dimethyl:2H(4))	HCD	2	660.324	1319.64	0.76976	13.9532
Males	APTPTSNSATVPTGTAATAGGATGTTPVVK	Ataxin-2, isoform D OS=Drosophila melanogaster GN=Atx2 PE=4 SV=1 - [A0A0B4LH64_DROME]	No	2	1	A0A0B4LH64	0.693012	1x(HexNAc)	N-Term(Dimethyl);K30(Dimethyl)	HCD	3	981.845	2943.52	1.72374	68.1695
Males	APTPTSNSATVPTGTAATAGGATGTTPVVK	Ataxin-2, isoform D OS=Drosophila melanogaster GN=Atx2 PE=4 SV=1 - [A0A0B4LH64_DROME]	No	2	1	A0A0B4LH64	0.495446	1x(HexNAc)	N-Term(Dimethyl);K30(Dimethyl)	HCD	3	981.844	2943.52	1.03948	35.69
Females	APTPTSNSATVPTGTAATAGGATGTTPVVK	Ataxin-2, isoform D OS=Drosophila melanogaster GN=Atx2 PE=4 SV=1 - [A0A0B4LH64_DROME]	No	2	1	A0A0B4LH64	0.961605	1x(HexNAc)	N-Term(Dimethyl);K30(Dimethyl)	HCD	3	981.844	2943.52	0.293	69.1184
Males	APTPTSNSATVPTGTAATAGGATGTTPVVK	Ataxin-2, isoform D OS=Drosophila melanogaster GN=Atx2 PE=4 SV=1 - [A0A0B4LH64_DROME]	No	2	1	A0A0B4LH64	0.429233	1x(HexNAc)	N-Term(Dimethyl);K30(Dimethyl)	ETciD	4	736.636	2943.52	2.38271	35.6454
Males	SNSATVPTGTAATAGGATGTTPVVK	Ataxin-2, isoform D OS=Drosophila melanogaster GN=Atx2 PE=4 SV=1 - [A0A0B4LH64_DROME]	No	2	1	A0A0B4LH64	2.97861	1x(HexNAc)	N-Term(Dimethyl:2H(4));K25(Dimethyl:2H(4))	HCD	3	828.781	2484.33	0.691441	62.9945
Males	SNSATVPTGTAATAGGATGTTPVVK	Ataxin-2, isoform D OS=Drosophila melanogaster GN=Atx2 PE=4 SV=1 - [A0A0B4LH64_DROME]	No	2	1	A0A0B4LH64	2.97861	1x(HexNAc)	N-Term(Dimethyl:2H(4));K25(Dimethyl:2H(4))	ETciD	3	828.781	2484.33	0.691441	62.9773
Males	TPAAPTPTSNSATVPTGTAATAGGATGTTPVVK	Ataxin-2, isoform D OS=Drosophila melanogaster GN=Atx2 PE=4 SV=1 - [A0A0B4LH64_DROME]	No	2	1	A0A0B4LH64	0.000202699	1x(HexNAc)	N-Term(Dimethyl);K33(Dimethyl)	HCD	3	1071.56	3212.66	1.29537	38.6158
Females	TPAAPTPTSNSATVPTGTAATAGGATGTTPVVK	Ataxin-2, isoform D OS=Drosophila melanogaster GN=Atx2 PE=4 SV=1 - [A0A0B4LH64_DROME]	No	2	1	A0A0B4LH64	0.816424	1x(HexNAc)	N-Term(Dimethyl);K33(Dimethyl)	HCD	3	1071.56	3212.65	-0.870439	73.2023
Females	TPAAPTPTSNSATVPTGTAATAGGATGTTPVVK	Ataxin-2, isoform D OS=Drosophila melanogaster GN=Atx2 PE=4 SV=1 - [A0A0B4LH64_DROME]	No	2	1	A0A0B4LH64	0.373345	1x(HexNAc)	N-Term(Dimethyl);K33(Dimethyl)	ETciD	4	803.92	3212.66	0.93022	73.373
Females	TPAAPTPTSNSATVPTGTAATAGGATGTTPVVK	Ataxin-2, isoform D OS=Drosophila melanogaster GN=Atx2 PE=4 SV=1 - [A0A0B4LH64_DROME]	No	2	1	A0A0B4LH64	0.570075	1x(HexNAc)	N-Term(Dimethyl);K33(Dimethyl)	ETciD	4	803.919	3212.65	-0.361668	73.5117
Females	TPAAPTPTSNSATVPTGTAATAGGATGTTPVVK	Ataxin-2, isoform D OS=Drosophila melanogaster GN=Atx2 PE=4 SV=1 - [A0A0B4LH64_DROME]	No	2	1	A0A0B4LH64	0.87172	1x(HexNAc)	N-Term(Dimethyl);K33(Dimethyl)	ETciD	4	803.918	3212.65	-1.27359	73.1302
Males	TPTSNSATVPTGTAATAGGATGTTPVVK	Ataxin-2, isoform D OS=Drosophila melanogaster GN=Atx2 PE=4 SV=1 - [A0A0B4LH64_DROME]	No	2	1	A0A0B4LH64	2.93628	1x(HexNAc)	N-Term(Dimethyl:2H(4));K28(Dimethyl:2H(4))	HCD	3	928.497	2783.48	0.442543	65.2435
Females	TPTSNSATVPTGTAATAGGATGTTPVVK	Ataxin-2, isoform D OS=Drosophila melanogaster GN=Atx2 PE=4 SV=1 - [A0A0B4LH64_DROME]	No	2	1	A0A0B4LH64	1.55736	1x(HexNAc)	N-Term(Dimethyl:2H(4));K28(Dimethyl:2H(4))	HCD	3	928.497	2783.48	-0.0179376	66.2698
Females	TPTSNSATVPTGTAATAGGATGTTPVVK	Ataxin-2, isoform D OS=Drosophila melanogaster GN=Atx2 PE=4 SV=1 - [A0A0B4LH64_DROME]	No	2	1	A0A0B4LH64	3.47154	1x(HexNAc)	N-Term(Dimethyl:2H(4));K28(Dimethyl:2H(4))	HCD	3	928.497	2783.48	0.0478454	66.3451
Males	TPTSNSATVPTGTAATAGGATGTTPVVK	Ataxin-2, isoform D OS=Drosophila melanogaster GN=Atx2 PE=4 SV=1 - [A0A0B4LH64_DROME]	No	2	1	A0A0B4LH64	2.93628	1x(HexNAc)	N-Term(Dimethyl:2H(4));K28(Dimethyl:2H(4))	ETciD	3	928.497	2783.48	0.442543	65.2307
Males	TSNSATVPTGTAATAGGATGTTPVVK	Ataxin-2, isoform D OS=Drosophila melanogaster GN=Atx2 PE=4 SV=1 - [A0A0B4LH64_DROME]	No	2	1	A0A0B4LH64	8.15771	1x(HexNAc)	N-Term(Dimethyl:2H(4));K26(Dimethyl:2H(4))	HCD	3	862.464	2585.38	0.305834	63.5016
Males	TSNSATVPTGTAATAGGATGTTPVVK	Ataxin-2, isoform D OS=Drosophila melanogaster GN=Atx2 PE=4 SV=1 - [A0A0B4LH64_DROME]	No	2	1	A0A0B4LH64	8.15771	1x(HexNAc)	N-Term(Dimethyl:2H(4));K26(Dimethyl:2H(4))	ETciD	3	862.464	2585.38	0.305834	63.4859
Females	TSNSATVPTGTAATAGGATGTTPVVK	Ataxin-2, isoform D OS=Drosophila melanogaster GN=Atx2 PE=4 SV=1 - [A0A0B4LH64_DROME]	No	2	1	A0A0B4LH64	5.25975	1x(HexNAc)	N-Term(Dimethyl:2H(4));K26(Dimethyl:2H(4))	ETciD	3	862.463	2585.38	0.0225399	65.4061
Males	TTPAAPTPTSNSATVPTGTAATAGGATGTTPVVK	Ataxin-2, isoform D OS=Drosophila melanogaster GN=Atx2 PE=4 SV=1 - [A0A0B4LH64_DROME]	No	2	1	A0A0B4LH64	0.672192	1x(HexNAc)	N-Term(Dimethyl:2H(4));K34(Dimethyl:2H(4))	HCD	3	1107.92	3321.75	-0.068202	40.2887
Females	TTPAAPTPTSNSATVPTGTAATAGGATGTTPVVK	Ataxin-2, isoform D OS=Drosophila melanogaster GN=Atx2 PE=4 SV=1 - [A0A0B4LH64_DROME]	No	2	1	A0A0B4LH64	1.0831	1x(HexNAc)	N-Term(Dimethyl);K34(Dimethyl)	HCD	3	1105.24	3313.7	0.86559	75.5932
Males	TTPAAPTPTSNSATVPTGTAATAGGATGTTPVVK	Ataxin-2, isoform D OS=Drosophila melanogaster GN=Atx2 PE=4 SV=1 - [A0A0B4LH64_DROME]	No	2	1	A0A0B4LH64	0.672192	1x(HexNAc)	N-Term(Dimethyl:2H(4));K34(Dimethyl:2H(4))	ETciD	3	1107.92	3321.75	-0.068202	40.2768
Males	TTPAAPTPTSNSATVPTGTAATAGGATGTTPVVK	Ataxin-2, isoform D OS=Drosophila melanogaster GN=Atx2 PE=4 SV=1 - [A0A0B4LH64_DROME]	No	2	1	A0A0B4LH64	0.710748	1x(HexNAc)	N-Term(Dimethyl:2H(4));K34(Dimethyl:2H(4))	ETciD	4	831.193	3321.75	-0.127373	40.3812
Females	TTPAAPTPTSNSATVPTGTAATAGGATGTTPVVK	Ataxin-2, isoform D OS=Drosophila melanogaster GN=Atx2 PE=4 SV=1 - [A0A0B4LH64_DROME]	No	2	1	A0A0B4LH64	1.06721	1x(HexNAc)	N-Term(Dimethyl);K34(Dimethyl)	ETciD	4	829.181	3313.7	-0.151514	75.628
Females	TTPAAPTPTSNSATVPTGTAATAGGATGTTPVVK	Ataxin-2, isoform D OS=Drosophila melanogaster GN=Atx2 PE=4 SV=1 - [A0A0B4LH64_DROME]	No	2	1	A0A0B4LH64	1.44789	1x(HexNAc)	N-Term(Dimethyl:2H(4));K34(Dimethyl:2H(4))	ETciD	3	1107.92	3321.74	-1.94239	75.5871
Females	TTPAAPTPTSNSATVPTGTAATAGGATGTTPVVK	Ataxin-2, isoform D OS=Drosophila melanogaster GN=Atx2 PE=4 SV=1 - [A0A0B4LH64_DROME]	No	2	1	A0A0B4LH64	1.2874	1x(HexNAc)	N-Term(Dimethyl:2H(4));K34(Dimethyl:2H(4))	ETciD	4	831.194	3321.76	1.34258	75.6691
Females	GGNTTTPASDVTTVR	Basigin, isoform B OS=Drosophila melanogaster GN=Bsg PE=1 SV=1 - [Q8IPG9_DROME]	Yes	3	1	Q8IPG9	2983.33	1x(HexNAc)	N-Term(Dimethyl:2H(4))	HCD	2	856.437	1711.87	0.897989	45.6734
Females	GGNTTTPASDVTTVR	Basigin, isoform B OS=Drosophila melanogaster GN=Bsg PE=1 SV=1 - [Q8IPG9_DROME]	Yes	3	1	Q8IPG9	8520.1	1x(HexNAc)	N-Term(Dimethyl:2H(4))	HCD	2	856.438	1711.87	2.18154	46.5625
Females	GGNTTTPASDVTTVR	Basigin, isoform B OS=Drosophila melanogaster GN=Bsg PE=1 SV=1 - [Q8IPG9_DROME]	Yes	3	1	Q8IPG9	15546	1x(HexNAc)	N-Term(Dimethyl:2H(4))	HCD	2	856.437	1711.87	1.32584	46.916
Females	GGNTTTPASDVTTVR	Basigin, isoform B OS=Drosophila melanogaster GN=Bsg PE=1 SV=1 - [Q8IPG9_DROME]	Yes	3	1	Q8IPG9	3855.27	1x(HexNAc)	N-Term(Dimethyl:2H(4))	HCD	2	856.437	1711.87	0.612755	48.1644
Females	GGNTTTPASDVTTVR	Basigin, isoform B OS=Drosophila melanogaster GN=Bsg PE=1 SV=1 - [Q8IPG9_DROME]	Yes	3	1	Q8IPG9	1524.7	1x(HexNAc)	N-Term(Dimethyl:2H(4))	HCD	2	856.437	1711.87	1.18322	37.618
Females	NAANVYGGNTTTPASDVTTVR	Basigin, isoform B OS=Drosophila melanogaster GN=Bsg PE=1 SV=1 - [Q8IPG9_DROME]	Yes	3	1	Q8IPG9	1491.86	1x(HexNAc)	N-Term(Dimethyl:2H(4))	HCD	2	1172.58	2344.16	0.304101	65.0267
Females	NVYGGNTTTPASDVTTVR	Basigin, isoform B OS=Drosophila melanogaster GN=Bsg PE=1 SV=1 - [Q8IPG9_DROME]	Yes	3	1	Q8IPG9	3.05806	1x(HexNAc)	N-Term(Dimethyl:2H(4))	HCD	2	1044.52	2088.04	0.449944	62.0788
Females	NVYGGNTTTPASDVTTVR	Basigin, isoform B OS=Drosophila melanogaster GN=Bsg PE=1 SV=1 - [Q8IPG9_DROME]	Yes	3	1	Q8IPG9	1493.87	1x(HexNAc)	N-Term(Dimethyl:2H(4))	HCD	2	1044.52	2088.04	0.216098	47.2356
Males	GNASLSGSQPWHPSAGGGGIHR	Basigin, isoform G OS=Drosophila melanogaster GN=Bsg PE=1 SV=1 - [Q7KTJ7_DROME]	Yes	1	1	Q7KTJ7	0.000662556	1x(HexNAc)	N-Term(Dimethyl)	ETciD	4	591.039	2361.13	0.333543	29.3927
Males	NVYGGNTTTPASDVTTVR	Basigin, isoform G OS=Drosophila melanogaster GN=Bsg PE=1 SV=1 - [Q7KTJ7_DROME]	Yes	3	1	Q7KTJ7	3549.78	1x(HexNAc)	N-Term(Dimethyl:2H(4))	HCD	2	1044.52	2088.04	-0.251596	63.9349
Males	ETNFTSNIK	BcDNA.GH02921 OS=Drosophila melanogaster GN=MP1 PE=1 SV=1 - [Q9Y157_DROME]	Yes	2	1	Q9Y157	2.42475	1x(HexNAc)	N-Term(Dimethyl:2H(4));K9(Dimethyl:2H(4))	HCD	2	660.861	1320.71	0.898633	46.8647
Females	ETNFTSNIK	BcDNA.GH02921 OS=Drosophila melanogaster GN=MP1 PE=1 SV=1 - [Q9Y157_DROME]	Yes	2	1	Q9Y157	0.837257	1x(HexNAc)	N-Term(Dimethyl);K9(Dimethyl)	HCD	2	656.836	1312.66	0.657997	50.6769
Females	ETNFTSNIK	BcDNA.GH02921 OS=Drosophila melanogaster GN=MP1 PE=1 SV=1 - [Q9Y157_DROME]	Yes	2	1	Q9Y157	1.05006	1x(HexNAc)	N-Term(Dimethyl:2H(4));K9(Dimethyl:2H(4))	HCD	2	660.861	1320.71	0.621351	51.6793
Females	TETNFTSNIK	BcDNA.GH02921 OS=Drosophila melanogaster GN=MP1 PE=1 SV=1 - [Q9Y157_DROME]	Yes	2	1	Q9Y157	1.66279	1x(HexNAc)	N-Term(Dimethyl);K10(Dimethyl)	HCD	2	707.36	1413.71	1.4231	53.5428
Females	TETNFTSNIK	BcDNA.GH02921 OS=Drosophila melanogaster GN=MP1 PE=1 SV=1 - [Q9Y157_DROME]	Yes	2	1	Q9Y157	2.30351	1x(HexNAc)	N-Term(Dimethyl:2H(4));K10(Dimethyl:2H(4))	HCD	2	711.385	1421.76	0.697859	55.239
Males	TNFTSNIK	BcDNA.GH02921 OS=Drosophila melanogaster GN=MP1 PE=1 SV=1 - [Q9Y157_DROME]	Yes	2	1	Q9Y157	1.75607	1x(HexNAc)	N-Term(Dimethyl);K8(Dimethyl)	HCD	2	592.315	1183.62	1.55265	52.2856
Females	TNFTSNIK	BcDNA.GH02921 OS=Drosophila melanogaster GN=MP1 PE=1 SV=1 - [Q9Y157_DROME]	Yes	2	1	Q9Y157	1.17577	1x(HexNAc)	N-Term(Dimethyl);K8(Dimethyl)	HCD	2	592.314	1183.62	-0.406874	55.1126
Females	TNFTSNIK	BcDNA.GH02921 OS=Drosophila melanogaster GN=MP1 PE=1 SV=1 - [Q9Y157_DROME]	Yes	2	1	Q9Y157	0.591562	1x(HexNAc)	N-Term(Dimethyl:2H(4));K8(Dimethyl:2H(4))	HCD	2	596.339	1191.67	0.584068	54.8379
Females	EQAVSSNSSSITTK	BcDNA.GH03163 OS=Drosophila melanogaster GN=cindr PE=1 SV=1 - [Q9Y154_DROME]	Yes	8	1	Q9Y154	0.000441495	1x(HexNAc)	N-Term(Dimethyl);K14(Dimethyl)	HCD	2	849.426	1697.84	0.30375	36.7728
Males	SSTSNSGTTSTSGITTAPK	BcDNA.LD23876 OS=Drosophila melanogaster GN=BcDNA.LD23876 PE=1 SV=1 - [Q9Y0Z1_DROME]	No	1	1	Q9Y0Z1	1.28236	1x(HexNAc)	N-Term(Dimethyl:2H(4));K19(Dimethyl:2H(4))	HCD	3	684.687	2052.05	1.743	36.1419
Males	SSTSNSGTTSTSGITTAPK	BcDNA.LD23876 OS=Drosophila melanogaster GN=BcDNA.LD23876 PE=1 SV=1 - [Q9Y0Z1_DROME]	No	1	1	Q9Y0Z1	1.42617	1x(HexNAc)	N-Term(Dimethyl:2H(4));K19(Dimethyl:2H(4))	HCD	2	1026.52	2052.04	-0.273012	36.1628
Females	SSTSNSGTTSTSGITTAPK	BcDNA.LD23876 OS=Drosophila melanogaster GN=BcDNA.LD23876 PE=1 SV=1 - [Q9Y0Z1_DROME]	No	1	1	Q9Y0Z1	1.32839	1x(HexNAc)	N-Term(Dimethyl);K19(Dimethyl)	HCD	2	1022.5	2044	2.07613	41.8755
Females	SSTSNSGTTSTSGITTAPK	BcDNA.LD23876 OS=Drosophila melanogaster GN=BcDNA.LD23876 PE=1 SV=1 - [Q9Y0Z1_DROME]	No	1	1	Q9Y0Z1	0.863414	1x(HexNAc)	N-Term(Dimethyl:2H(4));K19(Dimethyl:2H(4))	HCD	2	1026.52	2052.04	-0.273012	38.9901
Females	SSTSNSGTTSTSGITTAPK	BcDNA.LD23876 OS=Drosophila melanogaster GN=BcDNA.LD23876 PE=1 SV=1 - [Q9Y0Z1_DROME]	No	1	1	Q9Y0Z1	1.9915	1x(HexNAc)	N-Term(Dimethyl:2H(4));K19(Dimethyl:2H(4))	HCD	2	1026.53	2052.04	0.202886	41.3182
Males	SSTSNSGTTSTSGITTAPK	BcDNA.LD23876 OS=Drosophila melanogaster GN=BcDNA.LD23876 PE=1 SV=1 - [Q9Y0Z1_DROME]	No	1	1	Q9Y0Z1	1.28236	1x(HexNAc)	N-Term(Dimethyl:2H(4));K19(Dimethyl:2H(4))	ETciD	3	684.687	2052.05	1.743	36.1333
Females	SSTSNSGTTSTSGITTAPK	BcDNA.LD23876 OS=Drosophila melanogaster GN=BcDNA.LD23876 PE=1 SV=1 - [Q9Y0Z1_DROME]	No	1	1	Q9Y0Z1	0.937807	1x(HexNAc)	N-Term(Dimethyl);K19(Dimethyl)	ETciD	3	682.002	2043.99	-0.3193	38.9627
Females	SSTSNSGTTSTSGITTAPK	BcDNA.LD23876 OS=Drosophila melanogaster GN=BcDNA.LD23876 PE=1 SV=1 - [Q9Y0Z1_DROME]	No	1	1	Q9Y0Z1	1.46346	1x(HexNAc)	N-Term(Dimethyl);K19(Dimethyl)	ETciD	3	682.003	2043.99	0.128611	41.8936
Females	SSTSNSGTTSTSGITTAPK	BcDNA.LD23876 OS=Drosophila melanogaster GN=BcDNA.LD23876 PE=1 SV=1 - [Q9Y0Z1_DROME]	No	1	1	Q9Y0Z1	2.10523	1x(HexNAc)	N-Term(Dimethyl:2H(4));K19(Dimethyl:2H(4))	ETciD	3	684.686	2052.04	0.315307	41.3037
Females	SVTTAAGETGAK	BcDNA.LD23876 OS=Drosophila melanogaster GN=BcDNA.LD23876 PE=1 SV=1 - [Q9Y0Z1_DROME]	No	1	1	Q9Y0Z1	0.546031	1x(HexNAc)	N-Term(Dimethyl:2H(4));K12(Dimethyl:2H(4))	HCD	2	680.377	1359.75	0.553816	33.5482
Females	DLSASTSTSK	Blistery, isoform A OS=Drosophila melanogaster GN=by PE=2 SV=1 - [Q9VHC3_DROME]	No	1	1	Q9VHC3	0.667912	1x(HexNAc)	N-Term(Dimethyl);K10(Dimethyl)	HCD	2	628.317	1255.63	0.766656	30.8114
Females	DLSASTSTSK	Blistery, isoform A OS=Drosophila melanogaster GN=by PE=2 SV=1 - [Q9VHC3_DROME]	No	1	1	Q9VHC3	0.67692	1x(HexNAc)	N-Term(Dimethyl);K10(Dimethyl)	HCD	2	628.317	1255.63	0.183345	26.999
Females	GGVSAANVAGTQK	Brahma associated protein 170kD OS=Drosophila melanogaster GN=Bap170 PE=1 SV=1 - [A1Z6M0_DROME]	No	1	1	A1Z6M0	2.90721	1x(HexNAc)	N-Term(Dimethyl:2H(4));K13(Dimethyl:2H(4))	HCD	3	476.271	1426.8	0.237702	36.9492
Males	GGVSAANVAGTQK	Brahma associated protein 170kD OS=Drosophila melanogaster GN=Bap170 PE=1 SV=1 - [A1Z6M0_DROME]	No	1	1	A1Z6M0	2.71257	1x(HexNAc)	N-Term(Dimethyl:2H(4));K13(Dimethyl:2H(4))	ETciD	2	713.904	1426.8	0.632125	31.0509
Females	QPGGVSAANVAGTQK	Brahma associated protein 170kD OS=Drosophila melanogaster GN=Bap170 PE=1 SV=1 - [A1Z6M0_DROME]	No	1	1	A1Z6M0	0.549696	1x(HexNAc)	N-Term(Dimethyl:2H(4));K15(Dimethyl:2H(4))	HCD	2	826.458	1651.91	-0.501809	43.0275
Males	QPPALVATTASGTNATQPIK	Brahma associated protein 170kD OS=Drosophila melanogaster GN=Bap170 PE=1 SV=1 - [A1Z6M0_DROME]	Yes	1	1	A1Z6M0	0.730639	1x(HexNAc)	N-Term(Dimethyl);K20(Dimethyl)	HCD	3	742.406	2225.2	1.11669	37.0423
Males	QPPALVATTASGTNATQPIK	Brahma associated protein 170kD OS=Drosophila melanogaster GN=Bap170 PE=1 SV=1 - [A1Z6M0_DROME]	Yes	1	1	A1Z6M0	0.730639	1x(HexNAc)	N-Term(Dimethyl:2H(4));K20(Dimethyl:2H(4))	ETciD	3	745.091	2233.26	3.08846	37.0099
Females	TTASGTNATQPIK	Brahma associated protein 170kD OS=Drosophila melanogaster GN=Bap170 PE=1 SV=1 - [A1Z6M0_DROME]	Yes	1	1	A1Z6M0	1.17377	1x(HexNAc)	N-Term(Dimethyl);K13(Dimethyl)	HCD	2	774.91	1548.81	1.16721	35.2311
Females	TTASGTNATQPIK	Brahma associated protein 170kD OS=Drosophila melanogaster GN=Bap170 PE=1 SV=1 - [A1Z6M0_DROME]	Yes	1	1	A1Z6M0	2.20122	1x(HexNAc)	N-Term(Dimethyl:2H(4));K13(Dimethyl:2H(4))	ETciD	2	778.935	1556.86	0.271004	33.3588
Females	IPVSGSNTDLIGNQR	Calcium-dependent secretion activator OS=Drosophila melanogaster GN=Caps PE=1 SV=3 - [CAPS_DROME]	No	1	1	Q9NHE5	2.72194	1x(HexNAc)	N-Term(Dimethyl:2H(4))	ETciD	3	602.656	1805.95	-0.920566	64.1949
Males	SGSNTDLIGNQR	Calcium-dependent secretion activator OS=Drosophila melanogaster GN=Caps PE=1 SV=3 - [CAPS_DROME]	No	1	1	Q9NHE5	7.87299	1x(HexNAc)	N-Term(Dimethyl:2H(4))	HCD	2	748.878	1496.75	-0.327787	37.7681
Females	SSTSIITSSEQR	cAMP-specific 3',5'-cyclic phosphodiesterase OS=Drosophila melanogaster GN=dnc PE=1 SV=4 - [PDE4B_DROME]	No	1	1	P12252	3242.16	1x(HexNAc)	N-Term(Dimethyl:2H(4))	HCD	2	765.894	1530.78	0.808749	44.0016
Males	STSIITSSEQR	cAMP-specific 3',5'-cyclic phosphodiesterase OS=Drosophila melanogaster GN=dnc PE=1 SV=4 - [PDE4B_DROME]	No	1	1	P12252	12.227	1x(HexNAc)	N-Term(Dimethyl:2H(4))	HCD	2	722.377	1443.75	-0.208706	38.1981
Females	STSIITSSEQR	cAMP-specific 3',5'-cyclic phosphodiesterase OS=Drosophila melanogaster GN=dnc PE=1 SV=4 - [PDE4B_DROME]	No	1	1	P12252	12.6086	1x(HexNAc)	N-Term(Dimethyl:2H(4))	HCD	2	722.379	1443.75	1.65141	41.9682
Females	STSIITSSEQR	cAMP-specific 3',5'-cyclic phosphodiesterase OS=Drosophila melanogaster GN=dnc PE=1 SV=4 - [PDE4B_DROME]	No	1	1	P12252	3138.26	1x(HexNAc)	N-Term(Dimethyl:2H(4))	HCD	2	722.378	1443.75	0.805906	41.5998
Females	TTVAASASNTNNNSVSK	Caprin homolog OS=Drosophila melanogaster GN=Capr PE=1 SV=1 - [CAPR1_DROME]	Yes	1	1	Q9I7D3	0.409009	1x(HexNAc)	N-Term(Dimethyl:2H(4));K17(Dimethyl:2H(4))	ETciD	3	645.003	1933	-0.195367	33.4687
Females	EIGNNLTAK	Carboxylic ester hydrolase OS=Drosophila melanogaster GN=BcDNA.GH05741 PE=1 SV=1 - [Q9Y141_DROME]	Yes	1	1	Q9Y141	11.7053	1x(HexNAc)	N-Term(Dimethyl:2H(4));K9(Dimethyl:2H(4))	HCD	2	613.858	1226.71	1.04812	41.2632
Females	EIGNNLTAK	Carboxylic ester hydrolase OS=Drosophila melanogaster GN=BcDNA.GH05741 PE=1 SV=1 - [Q9Y141_DROME]	Yes	1	1	Q9Y141	32.3076	1x(HexNAc)	N-Term(Dimethyl:2H(4));K9(Dimethyl:2H(4))	HCD	2	613.857	1226.71	-1.24062	40.6426
Males	INNASMSK	Carboxypeptidase OS=Drosophila melanogaster GN=CG4572-RC PE=1 SV=1 - [Q9VDT5_DROME]	Yes	1	1	Q9VDT5	0.728661	1x(HexNAc)	N-Term(Dimethyl);K8(Dimethyl)	HCD	2	562.287	1123.57	0.27029	13.3124
Females	INNASMSK	Carboxypeptidase OS=Drosophila melanogaster GN=CG4572-RC PE=1 SV=1 - [Q9VDT5_DROME]	Yes	1	1	Q9VDT5	3.11724	1x(HexNAc)	N-Term(Dimethyl);K8(Dimethyl)	HCD	2	562.287	1123.57	0.596226	24.0191
Females	INNASMSK	Carboxypeptidase OS=Drosophila melanogaster GN=CG4572-RC PE=1 SV=1 - [Q9VDT5_DROME]	Yes	1	1	Q9VDT5	2.83776	1x(HexNAc)	N-Term(Dimethyl:2H(4));K8(Dimethyl:2H(4))	HCD	2	566.312	1131.62	0.338152	26.9711
Females	SNSSGFWVTGESYAGK	Carboxypeptidase OS=Drosophila melanogaster GN=CG4572-RC PE=1 SV=1 - [Q9VDT5_DROME]	Yes	1	1	Q9VDT5	0.148021	1x(HexNAc)	N-Term(Dimethyl);K16(Dimethyl)	HCD	2	968.453	1935.9	0.51376	85.451
Females	SNSSGFWVTGESYAGK	Carboxypeptidase OS=Drosophila melanogaster GN=CG4572-RC PE=1 SV=1 - [Q9VDT5_DROME]	Yes	1	1	Q9VDT5	0.149158	1x(HexNAc)	N-Term(Dimethyl);K16(Dimethyl)	HCD	3	645.972	1935.9	1.73641	85.4839
Females	SNSSGFWVTGESYAGK	Carboxypeptidase OS=Drosophila melanogaster GN=CG4572-RC PE=1 SV=1 - [Q9VDT5_DROME]	Yes	1	1	Q9VDT5	0.169795	1x(HexNAc)	N-Term(Dimethyl);K16(Dimethyl)	HCD	2	968.452	1935.9	-0.495139	87.9677
Males	TPLINNASMSK	Carboxypeptidase OS=Drosophila melanogaster GN=CG4572-RC PE=1 SV=1 - [Q9VDT5_DROME]	Yes	1	1	Q9VDT5	0.125044	1x(HexNAc)	N-Term(Dimethyl);M9(Oxidation);K11(Dimethyl)	HCD	2	725.878	1450.75	1.30895	37.4074
Males	TPLINNASMSK	Carboxypeptidase OS=Drosophila melanogaster GN=CG4572-RC PE=1 SV=1 - [Q9VDT5_DROME]	Yes	1	1	Q9VDT5	0.214897	1x(HexNAc)	N-Term(Dimethyl);M9(Oxidation);K11(Dimethyl)	HCD	2	725.877	1450.75	0.719954	42.618
Males	TPLINNASMSK	Carboxypeptidase OS=Drosophila melanogaster GN=CG4572-RC PE=1 SV=1 - [Q9VDT5_DROME]	Yes	1	1	Q9VDT5	0.206938	1x(HexNAc)	N-Term(Dimethyl);K11(Dimethyl)	HCD	2	717.88	1434.75	0.67214	55.9965
Males	TPLINNASMSK	Carboxypeptidase OS=Drosophila melanogaster GN=CG4572-RC PE=1 SV=1 - [Q9VDT5_DROME]	Yes	1	1	Q9VDT5	0.15559	1x(HexNAc)	N-Term(Dimethyl);M9(Oxidation);K11(Dimethyl)	HCD	2	725.877	1450.75	1.22481	19.5617
Males	TPLINNASMSK	Carboxypeptidase OS=Drosophila melanogaster GN=CG4572-RC PE=1 SV=1 - [Q9VDT5_DROME]	Yes	1	1	Q9VDT5	0.169062	1x(HexNAc)	N-Term(Dimethyl);K11(Dimethyl)	HCD	2	717.88	1434.75	0.842302	28.3647
Females	TPLINNASMSK	Carboxypeptidase OS=Drosophila melanogaster GN=CG4572-RC PE=1 SV=1 - [Q9VDT5_DROME]	Yes	1	1	Q9VDT5	0.547331	1x(HexNAc)	N-Term(Dimethyl);M9(Oxidation);K11(Dimethyl)	HCD	2	725.877	1450.75	0.130952	43.315
Females	TPLINNASMSK	Carboxypeptidase OS=Drosophila melanogaster GN=CG4572-RC PE=1 SV=1 - [Q9VDT5_DROME]	Yes	1	1	Q9VDT5	0.723037	1x(HexNAc)	N-Term(Dimethyl);M9(Oxidation);K11(Dimethyl)	HCD	2	725.877	1450.75	0.551668	44.6267
Females	TPLINNASMSK	Carboxypeptidase OS=Drosophila melanogaster GN=CG4572-RC PE=1 SV=1 - [Q9VDT5_DROME]	Yes	1	1	Q9VDT5	0.881865	1x(HexNAc)	N-Term(Dimethyl);K11(Dimethyl)	HCD	2	717.879	1434.75	-0.263753	58.7011
Females	TPLINNASMSK	Carboxypeptidase OS=Drosophila melanogaster GN=CG4572-RC PE=1 SV=1 - [Q9VDT5_DROME]	Yes	1	1	Q9VDT5	1.16654	1x(HexNAc)	N-Term(Dimethyl);M9(Oxidation);K11(Dimethyl)	HCD	2	725.877	1450.75	0.635811	44.4389
Females	TPLINNASMSK	Carboxypeptidase OS=Drosophila melanogaster GN=CG4572-RC PE=1 SV=1 - [Q9VDT5_DROME]	Yes	1	1	Q9VDT5	1.38931	1x(HexNAc)	N-Term(Dimethyl:2H(4));K11(Dimethyl:2H(4))	HCD	2	721.905	1442.8	0.723122	58.5045
Females	TPLINNASMSK	Carboxypeptidase OS=Drosophila melanogaster GN=CG4572-RC PE=1 SV=1 - [Q9VDT5_DROME]	Yes	1	1	Q9VDT5	0.949001	1x(HexNAc)	N-Term(Dimethyl:2H(4));M9(Oxidation);K11(Dimethyl:2H(4))	HCD	2	729.902	1458.8	0.519077	35.784
Females	TPLINNASMSK	Carboxypeptidase OS=Drosophila melanogaster GN=CG4572-RC PE=1 SV=1 - [Q9VDT5_DROME]	Yes	1	1	Q9VDT5	1.20047	1x(HexNAc)	N-Term(Dimethyl:2H(4));K11(Dimethyl:2H(4))	HCD	2	721.905	1442.8	0.553909	44.024
Females	GQQQGPQVSQAGPQQQQQQQHPVYR	CG10555, isoform A OS=Drosophila melanogaster GN=CG10555 PE=1 SV=1 - [Q9W3G1_DROME]	No	1	1	Q9W3G1	2122.37	1x(HexNAc)	N-Term(Dimethyl:2H(4))	HCD	3	1022.51	3065.51	0.915484	47.3335
Females	GQQQGPQVSQAGPQQQQQQQHPVYR	CG10555, isoform A OS=Drosophila melanogaster GN=CG10555 PE=1 SV=1 - [Q9W3G1_DROME]	No	1	1	Q9W3G1	1420.6	1x(HexNAc)	N-Term(Dimethyl:2H(4))	HCD	4	767.133	3065.51	1.13011	47.3716
Females	SANGSNAVTPTTSANTSPISGR	CG11324-PA, isoform A OS=Drosophila melanogaster GN=homer PE=1 SV=1 - [O96607_DROME]	Yes	5	1	O96607	0.731743	1x(HexNAc)	N-Term(Dimethyl)	HCD	2	1161.07	2321.13	1.47484	56.0629
Females	SANGSNAVTPTTSANTSPISGR	CG11324-PA, isoform A OS=Drosophila melanogaster GN=homer PE=1 SV=1 - [O96607_DROME]	Yes	5	1	O96607	0.537339	1x(HexNAc)	N-Term(Dimethyl)	ETciD	3	774.38	2321.12	1.1798	55.2683
Females	TTSQNYPALVGVPH	CG1135-PA OS=Drosophila melanogaster GN=Rcd5 PE=1 SV=1 - [Q9VZJ3_DROME]	No	1	1	Q9VZJ3	0.482578	1x(HexNAc)	N-Term(Dimethyl:2H(4))	HCD	2	859.95	1718.89	1.43593	83.883
Females	TTSQNYPALVGVPHTT	CG1135-PA OS=Drosophila melanogaster GN=Rcd5 PE=1 SV=1 - [Q9VZJ3_DROME]	No	1	1	Q9VZJ3	1.74057	1x(HexNAc)	N-Term(Dimethyl:2H(4))	HCD	2	960.996	1920.98	-0.252246	83.4739
Females	STFNETLR	CG14526 OS=Drosophila melanogaster GN=CG14526 PE=1 SV=2 - [Q9Y136_DROME]	Yes	1	1	Q9Y136	3114.64	1x(HexNAc)	N-Term(Dimethyl:2H(4))	HCD	2	601.815	1202.62	1.63527	50.5969
Females	CLNSSFAGYLPK	CG14629-PA OS=Drosophila melanogaster GN=EG:103E12.2 PE=1 SV=1 - [Q9W5B4_DROME]	Yes	1	1	Q9W5B4	14.2259	1x(HexNAc)	N-Term(Dimethyl:2H(4));C1(Carbamidomethyl);K12(Dimethyl:2H(4))	HCD	2	812.431	1623.86	0.705585	97.5185
Females	CLNSSFAGYLPK	CG14629-PA OS=Drosophila melanogaster GN=EG:103E12.2 PE=1 SV=1 - [Q9W5B4_DROME]	Yes	1	1	Q9W5B4	2135.7	1x(HexNAc)	N-Term(Dimethyl:2H(4));C1(Carbamidomethyl);K12(Dimethyl:2H(4))	HCD	2	812.43	1623.85	-1.09857	97.0259
Females	GLQNTNVTLADFQK	CG14629-PA OS=Drosophila melanogaster GN=EG:103E12.2 PE=1 SV=1 - [Q9W5B4_DROME]	Yes	1	1	Q9W5B4	2059.16	1x(HexNAc)	N-Term(Dimethyl:2H(4));K14(Dimethyl:2H(4))	HCD	2	908.501	1816	0.630187	87.7789
Females	LNSSFAGYLPK	CG14629-PA OS=Drosophila melanogaster GN=EG:103E12.2 PE=1 SV=1 - [Q9W5B4_DROME]	Yes	1	1	Q9W5B4	21.8341	1x(HexNAc)	N-Term(Dimethyl:2H(4));K11(Dimethyl:2H(4))	HCD	2	732.416	1463.82	0.959309	95.0106
Females	LNSSFAGYLPK	CG14629-PA OS=Drosophila melanogaster GN=EG:103E12.2 PE=1 SV=1 - [Q9W5B4_DROME]	Yes	1	1	Q9W5B4	764.249	1x(HexNAc)	N-Term(Dimethyl:2H(4));K11(Dimethyl:2H(4))	HCD	2	732.416	1463.82	0.375569	95.8543
Females	LNSSFAGYLPK	CG14629-PA OS=Drosophila melanogaster GN=EG:103E12.2 PE=1 SV=1 - [Q9W5B4_DROME]	Yes	1	1	Q9W5B4	1691.76	1x(HexNAc)	N-Term(Dimethyl:2H(4));K11(Dimethyl:2H(4))	HCD	2	732.416	1463.83	1.62644	96.2021
Females	LNSSFAGYLPK	CG14629-PA OS=Drosophila melanogaster GN=EG:103E12.2 PE=1 SV=1 - [Q9W5B4_DROME]	Yes	1	1	Q9W5B4	7.73805	1x(HexNAc)	N-Term(Dimethyl:2H(4));K11(Dimethyl:2H(4))	HCD	2	732.416	1463.82	0.542352	67.4069
Females	LPQGLQNTNVTLADFQK	CG14629-PA OS=Drosophila melanogaster GN=EG:103E12.2 PE=1 SV=1 - [Q9W5B4_DROME]	Yes	1	1	Q9W5B4	2.17194	1x(HexNAc)	N-Term(Dimethyl:2H(4));K17(Dimethyl:2H(4))	HCD	3	718.735	2154.19	0.0784413	99.4057
Females	NTNVTLADFQK	CG14629-PA OS=Drosophila melanogaster GN=EG:103E12.2 PE=1 SV=1 - [Q9W5B4_DROME]	Yes	1	1	Q9W5B4	4.51522	1x(HexNAc)	N-Term(Dimethyl:2H(4));K11(Dimethyl:2H(4))	HCD	2	759.42	1517.83	1.35483	73.2443
Females	SVNASALSK	CG14629-PA OS=Drosophila melanogaster GN=EG:103E12.2 PE=1 SV=1 - [Q9W5B4_DROME]	Yes	1	1	Q9W5B4	1192.67	1x(HexNAc)	N-Term(Dimethyl:2H(4));K9(Dimethyl:2H(4))	HCD	2	572.339	1143.67	0.0661606	43.0917
Males	HVNISIAQQPATNPADVK	CG14961 OS=Drosophila melanogaster GN=CG14961 PE=1 SV=1 - [Q9VZQ7_DROME]	Yes	1	1	Q9VZQ7	0.270476	1x(HexNAc)	N-Term(Dimethyl);K18(Dimethyl)	HCD	3	721.387	2162.15	0.161275	81.1999
Males	HVNISIAQQPATNPADVK	CG14961 OS=Drosophila melanogaster GN=CG14961 PE=1 SV=1 - [Q9VZQ7_DROME]	Yes	1	1	Q9VZQ7	0.359465	1x(HexNAc)	N-Term(Dimethyl);K18(Dimethyl)	HCD	2	1081.58	2162.15	1.49425	68.4408
Males	HVNISIAQQPATNPADVK	CG14961 OS=Drosophila melanogaster GN=CG14961 PE=1 SV=1 - [Q9VZQ7_DROME]	Yes	1	1	Q9VZQ7	0.357699	1x(HexNAc)	N-Term(Dimethyl);K18(Dimethyl)	HCD	3	721.388	2162.15	1.60095	36.1651
Males	HVNISIAQQPATNPADVK	CG14961 OS=Drosophila melanogaster GN=CG14961 PE=1 SV=1 - [Q9VZQ7_DROME]	Yes	1	1	Q9VZQ7	0.27854	1x(HexNAc)	N-Term(Dimethyl);K18(Dimethyl)	HCD	2	1081.58	2162.15	1.94592	36.1924
Males	HVNISIAQQPATNPADVK	CG14961 OS=Drosophila melanogaster GN=CG14961 PE=1 SV=1 - [Q9VZQ7_DROME]	Yes	1	1	Q9VZQ7	0.000487971	1x(HexNAc)	N-Term(Dimethyl);K18(Dimethyl)	HCD	3	721.387	2162.15	0.669396	37.2366
Males	HVNISIAQQPATNPADVK	CG14961 OS=Drosophila melanogaster GN=CG14961 PE=1 SV=1 - [Q9VZQ7_DROME]	Yes	1	1	Q9VZQ7	0.377075	1x(HexNAc)	N-Term(Dimethyl:2H(4));K18(Dimethyl:2H(4))	HCD	3	724.072	2170.2	2.447	68.2862
Females	HVNISIAQQPATNPADVK	CG14961 OS=Drosophila melanogaster GN=CG14961 PE=1 SV=1 - [Q9VZQ7_DROME]	Yes	1	1	Q9VZQ7	0.479411	1x(HexNAc)	N-Term(Dimethyl);K18(Dimethyl)	HCD	2	1081.58	2162.14	-0.312399	67.6569
Females	HVNISIAQQPATNPADVK	CG14961 OS=Drosophila melanogaster GN=CG14961 PE=1 SV=1 - [Q9VZQ7_DROME]	Yes	1	1	Q9VZQ7	0.480381	1x(HexNAc)	N-Term(Dimethyl);K18(Dimethyl)	HCD	3	721.387	2162.15	-0.00809887	67.6807
Males	HVNISIAQQPATNPADVK	CG14961 OS=Drosophila melanogaster GN=CG14961 PE=1 SV=1 - [Q9VZQ7_DROME]	Yes	1	1	Q9VZQ7	0.377075	1x(HexNAc)	N-Term(Dimethyl:2H(4));K18(Dimethyl:2H(4))	ETciD	3	724.072	2170.2	2.447	68.2739
Males	HVNISIAQQPATNPADVK	CG14961 OS=Drosophila melanogaster GN=CG14961 PE=1 SV=1 - [Q9VZQ7_DROME]	Yes	1	1	Q9VZQ7	0.357699	1x(HexNAc)	N-Term(Dimethyl);K18(Dimethyl)	ETciD	3	721.388	2162.15	1.60095	36.1568
Males	HVNISIAQQPATNPADVK	CG14961 OS=Drosophila melanogaster GN=CG14961 PE=1 SV=1 - [Q9VZQ7_DROME]	Yes	1	1	Q9VZQ7	0.000706611	1x(HexNAc)	N-Term(Dimethyl);K18(Dimethyl)	ETciD	3	721.387	2162.15	0.669396	37.2261
Males	HVNISIAQQPATNPADVK	CG14961 OS=Drosophila melanogaster GN=CG14961 PE=1 SV=1 - [Q9VZQ7_DROME]	Yes	1	1	Q9VZQ7	0.00882803	1x(HexNAc)	N-Term(Dimethyl);K18(Dimethyl)	ETciD	3	721.387	2162.15	0.245962	38.3704
Males	NISIAQQPATNPADVK	CG14961 OS=Drosophila melanogaster GN=CG14961 PE=1 SV=1 - [Q9VZQ7_DROME]	Yes	1	1	Q9VZQ7	0.278404	1x(HexNAc)	N-Term(Dimethyl);K16(Dimethyl)	HCD	2	963.515	1926.02	1.99988	68.8167
Males	VNISIAQQPATNPADVK	CG14961 OS=Drosophila melanogaster GN=CG14961 PE=1 SV=1 - [Q9VZQ7_DROME]	Yes	1	1	Q9VZQ7	0.359402	1x(HexNAc)	N-Term(Dimethyl);K17(Dimethyl)	HCD	2	1013.05	2025.09	-0.117097	78.9928
Males	VNISIAQQPATNPADVK	CG14961 OS=Drosophila melanogaster GN=CG14961 PE=1 SV=1 - [Q9VZQ7_DROME]	Yes	1	1	Q9VZQ7	0.442574	1x(HexNAc)	N-Term(Dimethyl);K17(Dimethyl)	ETciD	3	675.7	2025.09	-0.425132	78.9737
Females	ANDTNIPLAR	CG15347, isoform A OS=Drosophila melanogaster GN=CG15347 PE=1 SV=2 - [Q9W3F3_DROME]	Yes	2	1	Q9W3F3	23.1151	1x(HexNAc)	N-Term(Dimethyl:2H(4))	HCD	2	660.359	1319.71	0.365026	52.6641
Females	AVDLDNATR	CG15347, isoform A OS=Drosophila melanogaster GN=CG15347 PE=1 SV=2 - [Q9W3F3_DROME]	Yes	2	1	Q9W3F3	17.4436	1x(HexNAc)	N-Term(Dimethyl:2H(4))	HCD	2	605.317	1209.63	0.741843	42.3438
Females	NCSDGSSNCYSR	CG15347, isoform A OS=Drosophila melanogaster GN=CG15347 PE=1 SV=2 - [Q9W3F3_DROME]	Yes	2	1	Q9W3F3	9.63864	1x(HexNAc)	N-Term(Dimethyl:2H(4));C2(Carbamidomethyl);C9(Carbamidomethyl)	HCD	2	821.325	1641.64	0.0011766	21.1835
Females	VDLDNATR	CG15347, isoform A OS=Drosophila melanogaster GN=CG15347 PE=1 SV=2 - [Q9W3F3_DROME]	Yes	2	1	Q9W3F3	23.0399	1x(HexNAc)	N-Term(Dimethyl:2H(4))	HCD	2	569.799	1138.59	0.797459	40.3639
Females	SSASTVNIIK	CG15356 OS=Drosophila melanogaster GN=CG15356-RA PE=1 SV=1 - [Q9VQ58_DROME]	No	1	1	Q9VQ58	4.39398	1x(HexNAc)	N-Term(Dimethyl:2H(4));K10(Dimethyl:2H(4))	HCD	2	643.887	1286.77	0.703042	54.088
Females	SSASTVNIIK	CG15356 OS=Drosophila melanogaster GN=CG15356-RA PE=1 SV=1 - [Q9VQ58_DROME]	No	1	1	Q9VQ58	8.63511	1x(HexNAc)	N-Term(Dimethyl:2H(4));K10(Dimethyl:2H(4))	HCD	2	643.886	1286.77	0.228712	54.9324
Females	TPLSSASTVNIIK	CG15356 OS=Drosophila melanogaster GN=CG15356-RA PE=1 SV=1 - [Q9VQ58_DROME]	No	1	1	Q9VQ58	1.51411	1x(HexNAc)	N-Term(Dimethyl:2H(4));K13(Dimethyl:2H(4))	HCD	2	799.48	1597.95	1.20875	78.5357
Females	TPLSSASTVNIIK	CG15356 OS=Drosophila melanogaster GN=CG15356-RA PE=1 SV=1 - [Q9VQ58_DROME]	No	1	1	Q9VQ58	2.75896	1x(HexNAc)	N-Term(Dimethyl:2H(4));K13(Dimethyl:2H(4))	HCD	2	799.478	1597.95	-0.242693	78.0903
Males	SPIPIVTK	CG1578, isoform A OS=Drosophila melanogaster GN=CG1578 PE=1 SV=1 - [Q8MRI4_DROME]	No	1	1	Q8MRI4	0.111842	1x(HexNAc)	N-Term(Dimethyl);K8(Dimethyl)	HCD	2	557.342	1113.68	0.737613	31.4774
Females	SPIPIVTK	CG1578, isoform A OS=Drosophila melanogaster GN=CG1578 PE=1 SV=1 - [Q8MRI4_DROME]	No	1	1	Q8MRI4	0.000385913	1x(HexNAc)	N-Term(Dimethyl);K8(Dimethyl)	HCD	2	557.342	1113.68	-0.577709	63.3117
Females	SPIPIVTK	CG1578, isoform A OS=Drosophila melanogaster GN=CG1578 PE=1 SV=1 - [Q8MRI4_DROME]	No	1	1	Q8MRI4	0.270531	1x(HexNAc)	N-Term(Dimethyl);K8(Dimethyl)	HCD	2	557.342	1113.68	0.518393	63.1285
Males	LPYIPTTLPEER	CG15894, isoform D OS=Drosophila melanogaster GN=CG15894 PE=1 SV=1 - [X2JIM3_DROME]	No	4	1	X2JIM3	0.27329	1x(HexNAc)	N-Term(Dimethyl)	HCD	2	830.447	1659.89	2.16071	95.6996
Males	QPPSSATTPTSK	CG15894, isoform D OS=Drosophila melanogaster GN=CG15894 PE=1 SV=1 - [X2JIM3_DROME]	No	4	1	X2JIM3	1.30893	1x(HexNAc)	N-Term(Dimethyl:2H(4));K12(Dimethyl:2H(4))	HCD	2	734.903	1468.8	0.917603	19.4659
Females	QPPSSATTPTSK	CG15894, isoform D OS=Drosophila melanogaster GN=CG15894 PE=1 SV=1 - [X2JIM3_DROME]	No	4	1	X2JIM3	1.4556	1x(HexNAc)	N-Term(Dimethyl);K12(Dimethyl)	HCD	2	730.878	1460.75	0.534332	24.3792
Females	QPPSSATTPTSK	CG15894, isoform D OS=Drosophila melanogaster GN=CG15894 PE=1 SV=1 - [X2JIM3_DROME]	No	4	1	X2JIM3	0.919195	1x(HexNAc)	N-Term(Dimethyl:2H(4));K12(Dimethyl:2H(4))	HCD	2	734.903	1468.8	-0.162813	28.7783
Males	ATDAAEILPK	CG1674, isoform I OS=Drosophila melanogaster GN=CG1674 PE=1 SV=2 - [Q8IMB8_DROME]	No	8	1	Q8IMB8	3.7997	1x(HexNAc)	N-Term(Dimethyl:2H(4));K10(Dimethyl:2H(4))	HCD	2	648.381	1295.75	0.0508586	61.2648
Females	ATDAAEILPK	CG1674, isoform I OS=Drosophila melanogaster GN=CG1674 PE=1 SV=2 - [Q8IMB8_DROME]	No	8	1	Q8IMB8	13.5323	1x(HexNAc)	N-Term(Dimethyl:2H(4));K10(Dimethyl:2H(4))	HCD	2	648.381	1295.76	0.898729	58.9167
Females	ATDAAEILPK	CG1674, isoform I OS=Drosophila melanogaster GN=CG1674 PE=1 SV=2 - [Q8IMB8_DROME]	No	8	1	Q8IMB8	20.6298	1x(HexNAc)	N-Term(Dimethyl:2H(4));K10(Dimethyl:2H(4))	HCD	2	648.381	1295.75	-0.0433493	61.4861
Females	ATDAAEILPK	CG1674, isoform I OS=Drosophila melanogaster GN=CG1674 PE=1 SV=2 - [Q8IMB8_DROME]	No	8	1	Q8IMB8	14.7768	1x(HexNAc)	N-Term(Dimethyl:2H(4));K10(Dimethyl:2H(4))	HCD	2	648.381	1295.76	0.42769	47.9831
Males	SPPALTPIPSSQAGSK	CG1674, isoform I OS=Drosophila melanogaster GN=CG1674 PE=1 SV=2 - [Q8IMB8_DROME]	No	7	1	Q8IMB8	1.10175	1x(HexNAc)	N-Term(Dimethyl:2H(4));K16(Dimethyl:2H(4))	HCD	2	903.011	1805.01	0.350067	33.8772
Females	SPPALTPIPSSQAGSK	CG1674, isoform I OS=Drosophila melanogaster GN=CG1674 PE=1 SV=2 - [Q8IMB8_DROME]	No	7	1	Q8IMB8	3.14128	1x(HexNAc)	N-Term(Dimethyl:2H(4));K16(Dimethyl:2H(4))	HCD	2	903.012	1805.02	1.16161	67.2786
Females	SPPALTPIPSSQAGSK	CG1674, isoform I OS=Drosophila melanogaster GN=CG1674 PE=1 SV=2 - [Q8IMB8_DROME]	No	7	1	Q8IMB8	4.7443	1x(HexNAc)	N-Term(Dimethyl:2H(4));K16(Dimethyl:2H(4))	HCD	2	903.012	1805.02	0.958723	66.8159
Females	SPPALTPIPSSQAGSK	CG1674, isoform I OS=Drosophila melanogaster GN=CG1674 PE=1 SV=2 - [Q8IMB8_DROME]	No	7	1	Q8IMB8	1206.89	1x(HexNAc)	N-Term(Dimethyl:2H(4));K16(Dimethyl:2H(4))	HCD	2	903.011	1805.01	-0.258589	48.4448
Males	SPPALTPIPSSQAGSK	CG1674, isoform I OS=Drosophila melanogaster GN=CG1674 PE=1 SV=2 - [Q8IMB8_DROME]	No	7	1	Q8IMB8	1.10175	1x(HexNAc)	N-Term(Dimethyl:2H(4));K16(Dimethyl:2H(4))	ETciD	2	903.011	1805.01	0.350067	33.8683
Males	SPPALTPIPSSQAGSK	CG1674, isoform I OS=Drosophila melanogaster GN=CG1674 PE=1 SV=2 - [Q8IMB8_DROME]	No	7	1	Q8IMB8	1.32269	1x(HexNAc)	N-Term(Dimethyl);K16(Dimethyl)	ETciD	3	599.66	1796.96	0.300207	33.8094
Males	TDAAEILPK	CG1674, isoform I OS=Drosophila melanogaster GN=CG1674 PE=1 SV=2 - [Q8IMB8_DROME]	No	8	1	Q8IMB8	2.43124	1x(HexNAc)	N-Term(Dimethyl);K9(Dimethyl)	HCD	2	608.837	1216.67	0.399318	65.118
Females	TDAAEILPK	CG1674, isoform I OS=Drosophila melanogaster GN=CG1674 PE=1 SV=2 - [Q8IMB8_DROME]	No	8	1	Q8IMB8	5.13615	1x(HexNAc)	N-Term(Dimethyl:2H(4));K9(Dimethyl:2H(4))	HCD	2	612.863	1224.72	0.361501	61.6376
Males	TPATDAAEILPK	CG1674, isoform I OS=Drosophila melanogaster GN=CG1674 PE=1 SV=2 - [Q8IMB8_DROME]	No	8	1	Q8IMB8	0.0337891	1x(HexNAc)	N-Term(Dimethyl);K12(Dimethyl)	HCD	2	743.406	1485.8	0.0826953	71.3452
Males	TPATDAAEILPK	CG1674, isoform I OS=Drosophila melanogaster GN=CG1674 PE=1 SV=2 - [Q8IMB8_DROME]	No	8	1	Q8IMB8	4.20304e-05	1x(HexNAc)	N-Term(Dimethyl);K12(Dimethyl)	HCD	2	743.408	1485.81	2.62958	69.6558
Females	TPATDAAEILPK	CG1674, isoform I OS=Drosophila melanogaster GN=CG1674 PE=1 SV=2 - [Q8IMB8_DROME]	No	8	1	Q8IMB8	0.0866125	1x(HexNAc)	N-Term(Dimethyl);K12(Dimethyl)	HCD	2	743.407	1485.81	0.739956	65.8857
Males	ELQTIMGNQSVETLEK	CG17011-PA (Fragment) OS=Drosophila melanogaster GN=lectin-30A PE=2 SV=1 - [Q6GV06_DROME]	Yes	1	1	Q6GV06	11.0441	1x(HexNAc)	N-Term(Dimethyl:2H(4));M6(Oxidation);K16(Dimethyl:2H(4))	HCD	2	1052.05	2103.1	0.537898	74.6811
Males	ELQTIMGNQSVETLEK	CG17011-PA (Fragment) OS=Drosophila melanogaster GN=lectin-30A PE=2 SV=1 - [Q6GV06_DROME]	Yes	1	1	Q6GV06	6.31218	1x(HexNAc)	N-Term(Dimethyl:2H(4));K16(Dimethyl:2H(4))	HCD	3	696.373	2087.11	1.25753	89.8595
Males	ELQTIMGNQSVETLEK	CG17011-PA (Fragment) OS=Drosophila melanogaster GN=lectin-30A PE=2 SV=1 - [Q6GV06_DROME]	Yes	1	1	Q6GV06	6.94535	1x(HexNAc)	N-Term(Dimethyl:2H(4));K16(Dimethyl:2H(4))	HCD	2	1044.06	2087.1	0.913048	89.8614
Males	ELQTIMGNQSVETLEK	CG17011-PA (Fragment) OS=Drosophila melanogaster GN=lectin-30A PE=2 SV=1 - [Q6GV06_DROME]	Yes	1	1	Q6GV06	6.31218	1x(HexNAc)	N-Term(Dimethyl:2H(4));K16(Dimethyl:2H(4))	ETciD	3	696.373	2087.11	1.25753	89.8438
Males	GNQSVETLEK	CG17011-PA (Fragment) OS=Drosophila melanogaster GN=lectin-30A PE=2 SV=1 - [Q6GV06_DROME]	Yes	1	1	Q6GV06	22.2304	1x(HexNAc)	N-Term(Dimethyl:2H(4));K10(Dimethyl:2H(4))	HCD	2	686.377	1371.75	1.53514	45.4417
Males	GNQSVETLEK	CG17011-PA (Fragment) OS=Drosophila melanogaster GN=lectin-30A PE=2 SV=1 - [Q6GV06_DROME]	Yes	1	1	Q6GV06	23.8635	1x(HexNAc)	N-Term(Dimethyl:2H(4));K10(Dimethyl:2H(4))	HCD	2	686.376	1371.74	-0.333629	34.8723
Males	NELQTIMGNQSVETLEK	CG17011-PA (Fragment) OS=Drosophila melanogaster GN=lectin-30A PE=2 SV=1 - [Q6GV06_DROME]	Yes	1	1	Q6GV06	10.1421	1x(HexNAc)	N-Term(Dimethyl:2H(4));M7(Oxidation);K17(Dimethyl:2H(4))	HCD	3	739.719	2217.14	0.191298	79.5778
Males	NELQTIMGNQSVETLEK	CG17011-PA (Fragment) OS=Drosophila melanogaster GN=lectin-30A PE=2 SV=1 - [Q6GV06_DROME]	Yes	1	1	Q6GV06	7365.21	1x(HexNAc)	N-Term(Dimethyl:2H(4));M7(Oxidation);K17(Dimethyl:2H(4))	HCD	2	1109.08	2217.14	0.968167	79.5924
Males	NELQTIMGNQSVETLEK	CG17011-PA (Fragment) OS=Drosophila melanogaster GN=lectin-30A PE=2 SV=1 - [Q6GV06_DROME]	Yes	1	1	Q6GV06	7.24153	1x(HexNAc)	N-Term(Dimethyl:2H(4));M7(Oxidation);K17(Dimethyl:2H(4))	HCD	3	739.719	2217.14	1.26492	80.7091
Males	NELQTIMGNQSVETLEK	CG17011-PA (Fragment) OS=Drosophila melanogaster GN=lectin-30A PE=2 SV=1 - [Q6GV06_DROME]	Yes	1	1	Q6GV06	5665.54	1x(HexNAc)	N-Term(Dimethyl:2H(4));M7(Oxidation);K17(Dimethyl:2H(4))	HCD	2	1109.07	2217.14	-0.573444	80.7482
Males	NELQTIMGNQSVETLEK	CG17011-PA (Fragment) OS=Drosophila melanogaster GN=lectin-30A PE=2 SV=1 - [Q6GV06_DROME]	Yes	1	1	Q6GV06	10.5315	1x(HexNAc)	N-Term(Dimethyl:2H(4));K17(Dimethyl:2H(4))	HCD	3	734.388	2201.15	1.73683	101.469
Males	NELQTIMGNQSVETLEK	CG17011-PA (Fragment) OS=Drosophila melanogaster GN=lectin-30A PE=2 SV=1 - [Q6GV06_DROME]	Yes	1	1	Q6GV06	3882.43	1x(HexNAc)	N-Term(Dimethyl:2H(4));K17(Dimethyl:2H(4))	HCD	2	1101.08	2201.15	-0.00397435	100.548
Males	NELQTIMGNQSVETLEK	CG17011-PA (Fragment) OS=Drosophila melanogaster GN=lectin-30A PE=2 SV=1 - [Q6GV06_DROME]	Yes	1	1	Q6GV06	10.1421	1x(HexNAc)	N-Term(Dimethyl:2H(4));M7(Oxidation);K17(Dimethyl:2H(4))	ETciD	3	739.719	2217.14	0.191298	79.5651
Males	NELQTIMGNQSVETLEK	CG17011-PA (Fragment) OS=Drosophila melanogaster GN=lectin-30A PE=2 SV=1 - [Q6GV06_DROME]	Yes	1	1	Q6GV06	7.24153	1x(HexNAc)	N-Term(Dimethyl:2H(4));M7(Oxidation);K17(Dimethyl:2H(4))	ETciD	3	739.719	2217.14	1.26492	80.6958
Males	NELQTIMGNQSVETLEK	CG17011-PA (Fragment) OS=Drosophila melanogaster GN=lectin-30A PE=2 SV=1 - [Q6GV06_DROME]	Yes	1	1	Q6GV06	1399.66	1x(HexNAc)	N-Term(Dimethyl:2H(4));M7(Oxidation);K17(Dimethyl:2H(4))	ETciD	3	739.719	2217.14	0.769401	81.5391
Males	NELQTIMGNQSVETLEK	CG17011-PA (Fragment) OS=Drosophila melanogaster GN=lectin-30A PE=2 SV=1 - [Q6GV06_DROME]	Yes	1	1	Q6GV06	10.5315	1x(HexNAc)	N-Term(Dimethyl:2H(4));K17(Dimethyl:2H(4))	ETciD	3	734.388	2201.15	1.73683	101.458
Males	NELQTIMGNQSVETLEK	CG17011-PA (Fragment) OS=Drosophila melanogaster GN=lectin-30A PE=2 SV=1 - [Q6GV06_DROME]	Yes	1	1	Q6GV06	7.39014	1x(HexNAc)	N-Term(Dimethyl:2H(4));K17(Dimethyl:2H(4))	ETciD	3	734.388	2201.15	1.23771	100.442
Males	SNTSINID	CG17097 OS=Drosophila melanogaster GN=CG17097 PE=1 SV=1 - [E2QCS7_DROME]	Yes	1	1	E2QCS7	6.08838	1x(HexNAc)	N-Term(Dimethyl:2H(4))	HCD	2	549.777	1098.55	-0.110258	61.2529
Males	SNTSINID	CG17097 OS=Drosophila melanogaster GN=CG17097 PE=1 SV=1 - [E2QCS7_DROME]	Yes	1	1	E2QCS7	8.56359	1x(HexNAc)	N-Term(Dimethyl:2H(4))	HCD	2	549.777	1098.55	0.445341	56.1958
Males	SNTSINIDQLLK	CG17097 OS=Drosophila melanogaster GN=CG17097 PE=1 SV=1 - [E2QCS7_DROME]	Yes	1	1	E2QCS7	6.32555	1x(HexNAc)	N-Term(Dimethyl);K12(Dimethyl)	HCD	2	802.942	1604.88	1.06413	103.542
Males	SNTSINIDQLLK	CG17097 OS=Drosophila melanogaster GN=CG17097 PE=1 SV=1 - [E2QCS7_DROME]	Yes	1	1	E2QCS7	7.99388	1x(HexNAc)	N-Term(Dimethyl:2H(4));K12(Dimethyl:2H(4))	HCD	2	806.967	1612.93	1.33482	64.1431
Females	ETATTTTITR	CG17121 OS=Drosophila melanogaster GN=CG17121 PE=1 SV=1 - [Q9VCR9_DROME]	No	1	1	Q9VCR9	1.88813	1x(HexNAc)	N-Term(Dimethyl:2H(4))	HCD	2	665.355	1329.7	-0.806563	33.1306
Females	ETATTTTITR	CG17121 OS=Drosophila melanogaster GN=CG17121 PE=1 SV=1 - [Q9VCR9_DROME]	No	1	1	Q9VCR9	2.69611	1x(HexNAc)	N-Term(Dimethyl:2H(4))	HCD	2	665.356	1329.7	-0.531155	34.1407
Females	ETATTTTITR	CG17121 OS=Drosophila melanogaster GN=CG17121 PE=1 SV=1 - [Q9VCR9_DROME]	No	1	1	Q9VCR9	2.08871	1x(HexNAc)	N-Term(Dimethyl:2H(4))	HCD	2	665.356	1329.71	0.75408	28.6691
Males	NLDDDADKSEPTTKPSTSST	CG17343-PA OS=Drosophila melanogaster GN=CG17343 PE=1 SV=1 - [Q9I7M5_DROME]	No	1	1	Q9I7M5	8823.74	1x(HexNAc)	N-Term(Dimethyl:2H(4));K8(Dimethyl:2H(4));K14(Dimethyl:2H(4))	ETciD	3	803.405	2408.2	2.18393	48.0311
Females	GIAYPNVTGK	CG17739 OS=Drosophila melanogaster GN=CG17739 PE=2 SV=1 - [Q7K3Y9_DROME]	Yes	1	1	Q7K3Y9	1248.47	1x(HexNAc)	N-Term(Dimethyl:2H(4));K10(Dimethyl:2H(4))	HCD	2	643.876	1286.75	0.617384	65.3449
Females	SPSATVTTTTPVQR	CG18507, isoform C OS=Drosophila melanogaster GN=CG18507 PE=1 SV=1 - [M9PFU6_DROME]	No	5	1	M9PFU6	0.114805	1x(HexNAc)	N-Term(Dimethyl)	HCD	2	838.939	1676.87	-0.151267	46.4607
Females	SPSATVTTTTPVQRPA	CG18507, isoform C OS=Drosophila melanogaster GN=CG18507 PE=1 SV=1 - [M9PFU6_DROME]	No	5	1	M9PFU6	0.350799	1x(HexNAc)	N-Term(Dimethyl)	HCD	2	922.985	1844.96	1.16073	52.9972
Females	SPSATVTTTTPVQRPAVS	CG18507, isoform C OS=Drosophila melanogaster GN=CG18507 PE=1 SV=1 - [M9PFU6_DROME]	No	5	1	M9PFU6	0.235949	1x(HexNAc)	N-Term(Dimethyl)	ETciD	3	677.692	2031.06	0.934379	59.2964
Females	HVNPINGTITEK	CG1924-PA OS=Drosophila melanogaster GN=CG1924 PE=3 SV=2 - [Q9I7S9_DROME]	Yes	3	1	Q9I7S9	7.72597	1x(HexNAc)	N-Term(Dimethyl:2H(4));K12(Dimethyl:2H(4))	HCD	2	795.454	1589.9	1.81551	46.9924
Females	NPINGTITEK	CG1924-PA OS=Drosophila melanogaster GN=CG1924 PE=3 SV=2 - [Q9I7S9_DROME]	Yes	3	1	Q9I7S9	22.2754	1x(HexNAc)	N-Term(Dimethyl:2H(4));K10(Dimethyl:2H(4))	HCD	2	677.39	1353.77	1.50886	47.749
Males	LPTFAGQSCNGSR	CG2233 OS=Drosophila melanogaster GN=CG2233 PE=1 SV=1 - [Q9W3L4_DROME]	Yes	1	1	Q9W3L4	0.977447	1x(HexNAc)	N-Term(Dimethyl:2H(4));C9(Carbamidomethyl)	HCD	2	815.396	1629.79	1.05954	29.3182
Females	LPTFAGQSCNGSR	CG2233 OS=Drosophila melanogaster GN=CG2233 PE=1 SV=1 - [Q9W3L4_DROME]	Yes	1	1	Q9W3L4	2.38399	1x(HexNAc)	N-Term(Dimethyl:2H(4));C9(Carbamidomethyl)	HCD	2	815.396	1629.79	0.909745	58.4802
Females	LPTFAGQSCNGSR	CG2233 OS=Drosophila melanogaster GN=CG2233 PE=1 SV=1 - [Q9W3L4_DROME]	Yes	1	1	Q9W3L4	2.98813	1x(HexNAc)	N-Term(Dimethyl:2H(4));C9(Carbamidomethyl)	HCD	2	815.397	1629.79	1.35914	58.3499
Females	LPTFAGQSCNGSR	CG2233 OS=Drosophila melanogaster GN=CG2233 PE=1 SV=1 - [Q9W3L4_DROME]	Yes	1	1	Q9W3L4	4.17972	1x(HexNAc)	N-Term(Dimethyl:2H(4));C9(Carbamidomethyl)	HCD	3	543.933	1629.78	-0.409249	58.4074
Males	LPTFAGQSCNGSR	CG2233 OS=Drosophila melanogaster GN=CG2233 PE=1 SV=1 - [Q9W3L4_DROME]	Yes	1	1	Q9W3L4	0.882292	1x(HexNAc)	N-Term(Dimethyl:2H(4));C9(Carbamidomethyl)	ETciD	3	543.933	1629.79	0.714246	29.4629
Females	TSQLSSSLQLSR	CG30421, isoform B OS=Drosophila melanogaster GN=Usp15-31 PE=4 SV=1 - [A0A0B4LGJ1_DROME]	No	2	1	A0A0B4LGJ1	0.000711787	1x(HexNAc)	N-Term(Dimethyl)	HCD	2	769.405	1537.8	-2.07948	57.0232
Females	DTNNSLSYSER	CG31343 OS=Drosophila melanogaster GN=CG5839 PE=1 SV=1 - [Q8SWX4_DROME]	Yes	1	1	Q8SWX4	3.72093	1x(HexNAc)	N-Term(Dimethyl:2H(4))	HCD	2	760.855	1520.7	0.902884	34.4174
Females	SLDTNNSLSYSER	CG31343 OS=Drosophila melanogaster GN=CG5839 PE=1 SV=1 - [Q8SWX4_DROME]	Yes	1	1	Q8SWX4	5.95479	1x(HexNAc)	N-Term(Dimethyl:2H(4))	HCD	2	860.913	1720.82	1.21704	44.1105
Females	GLNLTNSSQK	CG31663, isoform B OS=Drosophila melanogaster GN=CG31663 PE=1 SV=1 - [M9NCQ1_DROME]	Yes	2	1	M9NCQ1	11.7666	1x(HexNAc)	N-Term(Dimethyl:2H(4));K10(Dimethyl:2H(4))	HCD	2	664.88	1328.75	1.00432	46.0714
Females	VNCTYSVGAK	CG31676, isoform B OS=Drosophila melanogaster GN=CG31676-RA PE=2 SV=3 - [Q9VII5_DROME]	Yes	1	1	Q9VII5	2.54953	1x(HexNAc)	N-Term(Dimethyl:2H(4));C3(Carbamidomethyl);K10(Dimethyl:2H(4))	HCD	2	683.363	1365.72	0.659585	44.3983
Females	VNCTYSVGAK	CG31676, isoform B OS=Drosophila melanogaster GN=CG31676-RA PE=2 SV=3 - [Q9VII5_DROME]	Yes	1	1	Q9VII5	8.77536	1x(HexNAc)	N-Term(Dimethyl:2H(4));C3(Carbamidomethyl);K10(Dimethyl:2H(4))	HCD	2	683.362	1365.72	-0.0554697	44.2678
Males	NMTLSPILEGHASQGSSAK	CG31872, isoform A OS=Drosophila melanogaster GN=CG17093 PE=1 SV=2 - [Q9VKT1_DROME]	Yes	2	1	Q9VKT1	1993.75	1x(HexNAc)	N-Term(Dimethyl:2H(4));K19(Dimethyl:2H(4))	ETciD	3	732.388	2195.15	1.18612	42.6551
Males	HNGTCSDIDECSHK	CG31999, isoform A OS=Drosophila melanogaster GN=CG10323 PE=2 SV=3 - [Q9V4B8_DROME]	Yes	1	1	Q9V4B8	3.09185	1x(HexNAc)	N-Term(Dimethyl:2H(4));C5(Carbamidomethyl);C11(Carbamidomethyl);K14(Dimethyl:2H(4))	HCD	3	642.953	1926.84	1.59324	34.2931
Females	HNGTCSDIDECSHK	CG31999, isoform A OS=Drosophila melanogaster GN=CG10323 PE=2 SV=3 - [Q9V4B8_DROME]	Yes	1	1	Q9V4B8	0.00179122	1x(HexNAc)	N-Term(Dimethyl);C5(Carbamidomethyl);C11(Carbamidomethyl);K14(Dimethyl)	HCD	3	640.269	1918.79	1.39972	23.9587
Males	HNGTCSDIDECSHK	CG31999, isoform A OS=Drosophila melanogaster GN=CG10323 PE=2 SV=3 - [Q9V4B8_DROME]	Yes	1	1	Q9V4B8	3.09185	1x(HexNAc)	N-Term(Dimethyl:2H(4));C5(Carbamidomethyl);C11(Carbamidomethyl);K14(Dimethyl:2H(4))	ETciD	3	642.953	1926.84	1.59324	34.2819
Females	ANITDNSVVGVR	CG32209-PB OS=Drosophila melanogaster GN=serp PE=1 SV=2 - [Q9VW34_DROME]	Yes	1	1	Q9VW34	1866.09	1x(HexNAc)	N-Term(Dimethyl:2H(4))	HCD	2	740.402	1479.8	1.3417	59.3619
Females	SNATVDDWAK	CG32209-PB OS=Drosophila melanogaster GN=serp PE=1 SV=2 - [Q9VW34_DROME]	Yes	1	1	Q9VW34	1090.02	1x(HexNAc)	N-Term(Dimethyl:2H(4));K10(Dimethyl:2H(4))	HCD	2	687.356	1373.7	0.903551	42.9704
Females	ENINQALNQTR	CG33129, isoform B OS=Drosophila melanogaster GN=CG33129 PE=1 SV=1 - [Q9VKM8_DROME]	Yes	2	1	Q9VKM8	2339.65	1x(HexNAc)	N-Term(Dimethyl:2H(4))	HCD	2	768.402	1535.8	0.211674	56.4219
Females	ENINQALNQTR	CG33129, isoform B OS=Drosophila melanogaster GN=CG33129 PE=1 SV=1 - [Q9VKM8_DROME]	Yes	2	1	Q9VKM8	1789.21	1x(HexNAc)	N-Term(Dimethyl:2H(4))	HCD	2	768.403	1535.8	1.24496	58.2161
Females	ENINQALNQTR	CG33129, isoform B OS=Drosophila melanogaster GN=CG33129 PE=1 SV=1 - [Q9VKM8_DROME]	Yes	2	1	Q9VKM8	668.169	1x(HexNAc)	N-Term(Dimethyl:2H(4))	HCD	2	768.402	1535.8	0.211674	44.6463
Females	NINQALNQTR	CG33129, isoform B OS=Drosophila melanogaster GN=CG33129 PE=1 SV=1 - [Q9VKM8_DROME]	Yes	2	1	Q9VKM8	1690.31	1x(HexNAc)	N-Term(Dimethyl:2H(4))	HCD	2	703.88	1406.75	-0.378136	48.2161
Females	NINQALNQTR	CG33129, isoform B OS=Drosophila melanogaster GN=CG33129 PE=1 SV=1 - [Q9VKM8_DROME]	Yes	2	1	Q9VKM8	902.742	1x(HexNAc)	N-Term(Dimethyl:2H(4))	HCD	2	703.881	1406.76	1.09703	49.2516
Females	NINQALNQTR	CG33129, isoform B OS=Drosophila melanogaster GN=CG33129 PE=1 SV=1 - [Q9VKM8_DROME]	Yes	2	1	Q9VKM8	951.176	1x(HexNAc)	N-Term(Dimethyl:2H(4))	HCD	2	703.881	1406.75	0.31606	48.6318
Females	SPENINQALNQTR	CG33129, isoform B OS=Drosophila melanogaster GN=CG33129 PE=1 SV=1 - [Q9VKM8_DROME]	Yes	2	1	Q9VKM8	9.28508	1x(HexNAc)	N-Term(Dimethyl:2H(4))	HCD	2	860.445	1719.88	0.921376	58.7525
Females	SPENINQALNQTR	CG33129, isoform B OS=Drosophila melanogaster GN=CG33129 PE=1 SV=1 - [Q9VKM8_DROME]	Yes	2	1	Q9VKM8	9.50001	1x(HexNAc)	N-Term(Dimethyl:2H(4))	HCD	2	860.445	1719.88	1.20528	60.9854
Females	SPENINQALNQTR	CG33129, isoform B OS=Drosophila melanogaster GN=CG33129 PE=1 SV=1 - [Q9VKM8_DROME]	Yes	2	1	Q9VKM8	5.42373	1x(HexNAc)	N-Term(Dimethyl:2H(4))	HCD	2	860.445	1719.88	0.566496	46.0936
Males	GDIFSLPPTTPPTINNEPTLTTTR	CG34417, isoform M OS=Drosophila melanogaster GN=CG34417 PE=1 SV=1 - [M9PJ79_DROME]	No	12	1	M9PJ79	0.492979	1x(HexNAc)	N-Term(Dimethyl:2H(4))	ETciD	3	940.158	2818.46	-2.09518	73.1876
Males	GDIFSLPPTTPPTINNEPTLTTTR	CG34417, isoform M OS=Drosophila melanogaster GN=CG34417 PE=1 SV=1 - [M9PJ79_DROME]	No	12	1	M9PJ79	0.616487	1x(HexNAc)	N-Term(Dimethyl)	ETciD	3	938.82	2814.45	1.89979	72.2908
Males	GGSVTTTTTTITTK	CG34417, isoform M OS=Drosophila melanogaster GN=CG34417 PE=1 SV=1 - [M9PJ79_DROME]	No	17	1	M9PJ79	0.916788	1x(HexNAc)	N-Term(Dimethyl);K14(Dimethyl)	HCD	2	814.436	1627.87	0.831477	40.6319
Females	GGSVTTTTTTITTK	CG34417, isoform M OS=Drosophila melanogaster GN=CG34417 PE=1 SV=1 - [M9PJ79_DROME]	No	17	1	M9PJ79	0.367662	1x(HexNAc)	N-Term(Dimethyl);K14(Dimethyl)	HCD	2	814.436	1627.86	0.156586	47.3077
Females	GGSVTTTTTTITTK	CG34417, isoform M OS=Drosophila melanogaster GN=CG34417 PE=1 SV=1 - [M9PJ79_DROME]	No	17	1	M9PJ79	0.65354	1x(HexNAc)	N-Term(Dimethyl);K14(Dimethyl)	HCD	2	814.436	1627.86	0.606514	47.0837
Females	GGSVTTTTTTITTK	CG34417, isoform M OS=Drosophila melanogaster GN=CG34417 PE=1 SV=1 - [M9PJ79_DROME]	No	17	1	M9PJ79	0.430734	1x(HexNAc)	N-Term(Dimethyl);K14(Dimethyl)	HCD	2	814.436	1627.87	0.906465	47.4856
Females	GSVTTTTTTITTK	CG34417, isoform M OS=Drosophila melanogaster GN=CG34417 PE=1 SV=1 - [M9PJ79_DROME]	No	17	1	M9PJ79	0.506949	1x(HexNAc)	N-Term(Dimethyl);K13(Dimethyl)	HCD	2	785.925	1570.84	0.541669	47.2086
Males	LPPTTPPTINNEPTLTTTR	CG34417, isoform M OS=Drosophila melanogaster GN=CG34417 PE=1 SV=1 - [M9PJ79_DROME]	No	12	1	M9PJ79	0.533263	1x(HexNAc)	N-Term(Dimethyl)	HCD	3	765.741	2295.21	0.747025	44.9386
Males	LPPTTPPTINNEPTLTTTR	CG34417, isoform M OS=Drosophila melanogaster GN=CG34417 PE=1 SV=1 - [M9PJ79_DROME]	No	12	1	M9PJ79	0.696239	1x(HexNAc)	N-Term(Dimethyl:2H(4))	ETciD	3	767.083	2299.24	0.948711	45.1055
Males	LPPTTPPTINNEPTLTTTR	CG34417, isoform M OS=Drosophila melanogaster GN=CG34417 PE=1 SV=1 - [M9PJ79_DROME]	No	12	1	M9PJ79	0.255268	2x(HexNAc)	N-Term(Dimethyl)	ETciD	3	833.432	2498.28	-1.81657	43.7951
Males	LPPTTPPTINNEPTLTTTR	CG34417, isoform M OS=Drosophila melanogaster GN=CG34417 PE=1 SV=1 - [M9PJ79_DROME]	No	12	1	M9PJ79	0.533263	1x(HexNAc)	N-Term(Dimethyl)	ETciD	3	765.74	2295.21	-1.00808	45.4007
Females	NEPTLTTTR	CG34417, isoform M OS=Drosophila melanogaster GN=CG34417 PE=1 SV=1 - [M9PJ79_DROME]	No	12	1	M9PJ79	2.73824	1x(HexNAc)	N-Term(Dimethyl:2H(4))	HCD	2	634.338	1267.67	1.20522	39.0779
Females	NTTTTTTTTTTATSDNLQNHPK	CG34417, isoform M OS=Drosophila melanogaster GN=CG34417 PE=1 SV=1 - [M9PJ79_DROME]	Yes	12	1	M9PJ79	0.645541	1x(HexNAc)	N-Term(Dimethyl);K22(Dimethyl)	HCD	3	870.091	2608.26	-0.291274	41.0683
Females	SVTTTTTTITTK	CG34417, isoform M OS=Drosophila melanogaster GN=CG34417 PE=1 SV=1 - [M9PJ79_DROME]	No	17	1	M9PJ79	0.344543	1x(HexNAc)	N-Term(Dimethyl);K12(Dimethyl)	HCD	2	757.414	1513.82	0.633213	47.8248
Females	SVTTTTTTITTK	CG34417, isoform M OS=Drosophila melanogaster GN=CG34417 PE=1 SV=1 - [M9PJ79_DROME]	No	17	1	M9PJ79	0.64166	1x(HexNAc)	N-Term(Dimethyl);K12(Dimethyl)	HCD	2	757.414	1513.82	0.14939	47.5726
Males	TTTSTRPDQPDGEVLHTSK	CG34417, isoform M OS=Drosophila melanogaster GN=CG34417 PE=1 SV=1 - [M9PJ79_DROME]	No	17	1	M9PJ79	0.415681	1x(HexNAc)	N-Term(Dimethyl);K19(Dimethyl)	ETciD	4	583.043	2329.15	-0.776755	40.3379
Males	TTTTSTRPDQPDGEVLHTS	CG34417, isoform M OS=Drosophila melanogaster GN=CG34417 PE=1 SV=1 - [M9PJ79_DROME]	No	17	1	M9PJ79	0.969635	1x(HexNAc)	N-Term(Dimethyl)	ETciD	3	758.695	2274.07	-1.06829	48.6044
Males	TTTTSTRPDQPDGEVLHTSK	CG34417, isoform M OS=Drosophila melanogaster GN=CG34417 PE=1 SV=1 - [M9PJ79_DROME]	No	17	1	M9PJ79	0.741956	1x(HexNAc)	N-Term(Dimethyl:2H(4));K20(Dimethyl:2H(4))	HCD	3	813.421	2438.25	-0.433476	42.0812
Males	TTTTSTRPDQPDGEVLHTSK	CG34417, isoform M OS=Drosophila melanogaster GN=CG34417 PE=1 SV=1 - [M9PJ79_DROME]	No	17	1	M9PJ79	0.741956	1x(HexNAc)	N-Term(Dimethyl:2H(4));K20(Dimethyl:2H(4))	ETciD	3	813.421	2438.25	-0.433476	42.0638
Males	TTTTSTRPDQPDGEVLHTSK	CG34417, isoform M OS=Drosophila melanogaster GN=CG34417 PE=1 SV=1 - [M9PJ79_DROME]	No	17	1	M9PJ79	0.842516	1x(HexNAc)	N-Term(Dimethyl:2H(4));K20(Dimethyl:2H(4))	ETciD	4	610.318	2438.25	0.962821	41.4434
Males	TTTTSTRPDQPDGEVLHTSK	CG34417, isoform M OS=Drosophila melanogaster GN=CG34417 PE=1 SV=1 - [M9PJ79_DROME]	No	17	1	M9PJ79	0.904834	1x(HexNAc)	N-Term(Dimethyl);K20(Dimethyl)	ETciD	4	608.305	2430.2	-1.17617	42.1727
Females	TTTTSTRPDQPDGEVLHTSK	CG34417, isoform M OS=Drosophila melanogaster GN=CG34417 PE=1 SV=1 - [M9PJ79_DROME]	No	17	1	M9PJ79	0.947669	1x(HexNAc)	N-Term(Dimethyl:2H(4));K20(Dimethyl:2H(4))	ETciD	3	813.422	2438.25	0.542787	43.2196
Females	GNTSAAQAASSSGSSSTTAK	CG34422, isoform C OS=Drosophila melanogaster GN=htk PE=1 SV=1 - [R9PY26_DROME]	Yes	2	1	R9PY26	1.77473	1x(HexNAc)	N-Term(Dimethyl:2H(4));K20(Dimethyl:2H(4))	HCD	3	680.006	2038	-0.00286892	26.5582
Females	SPGSTPNSQAPVLISPK	CG34422, isoform C OS=Drosophila melanogaster GN=htk PE=1 SV=1 - [R9PY26_DROME]	No	2	1	R9PY26	1782.39	1x(HexNAc)	N-Term(Dimethyl:2H(4));K17(Dimethyl:2H(4))	HCD	3	649.702	1947.09	0.782043	68.3737
Females	SPGSTPNSQAPVLISPK	CG34422, isoform C OS=Drosophila melanogaster GN=htk PE=1 SV=1 - [R9PY26_DROME]	No	2	1	R9PY26	749.197	1x(HexNAc)	N-Term(Dimethyl:2H(4));K17(Dimethyl:2H(4))	HCD	2	974.048	1947.09	0.256052	68.488
Females	EVNVQVNQNVSK	CG3987 OS=Drosophila melanogaster GN=CG3987 PE=2 SV=2 - [Q9VFC9_DROME]	Yes	1	1	Q9VFC9	2166.12	1x(HexNAc)	N-Term(Dimethyl:2H(4));K12(Dimethyl:2H(4))	HCD	2	812.955	1624.9	1.92815	49.2575
Females	NEVNVQVNQNVSK	CG3987 OS=Drosophila melanogaster GN=CG3987 PE=2 SV=2 - [Q9VFC9_DROME]	Yes	1	1	Q9VFC9	10.3283	1x(HexNAc)	N-Term(Dimethyl:2H(4));K13(Dimethyl:2H(4))	HCD	2	869.976	1738.94	1.122	48.1486
Females	NEVNVQVNQNVSK	CG3987 OS=Drosophila melanogaster GN=CG3987 PE=2 SV=2 - [Q9VFC9_DROME]	Yes	1	1	Q9VFC9	2951.91	1x(HexNAc)	N-Term(Dimethyl:2H(4));K13(Dimethyl:2H(4))	HCD	3	580.319	1738.94	0.728179	48.2054
Females	SLLTSANATLH	CG42235, isoform A OS=Drosophila melanogaster GN=CG42235 PE=1 SV=1 - [B7Z0Q5_DROME]	Yes	1	1	B7Z0Q5	7289.32	1x(HexNAc)	N-Term(Dimethyl:2H(4))	HCD	2	681.874	1362.74	0.125759	73.6547
Females	AVTTTAATTAVTSQPR	CG42265, isoform E OS=Drosophila melanogaster GN=CG42265 PE=1 SV=2 - [B7Z0X0_DROME]	No	2	1	B7Z0X0	15.4977	2x(HexNAc)	N-Term(Dimethyl:2H(4))	HCD	3	672.022	2014.05	0.95385	53.0744
Females	TTTAATTAVTSQPR	CG42265, isoform E OS=Drosophila melanogaster GN=CG42265 PE=1 SV=2 - [B7Z0X0_DROME]	No	2	1	B7Z0X0	1.09064	2x(HexNAc)	N-Term(Dimethyl)	HCD	2	920.464	1839.92	1.00235	40.5092
Females	TTTAATTAVTSQPR	CG42265, isoform E OS=Drosophila melanogaster GN=CG42265 PE=1 SV=2 - [B7Z0X0_DROME]	No	2	1	B7Z0X0	1.19402	2x(HexNAc)	N-Term(Dimethyl:2H(4))	HCD	3	615.319	1843.94	-0.0449271	40.2408
Females	TTTAATTAVTSQPR	CG42265, isoform E OS=Drosophila melanogaster GN=CG42265 PE=1 SV=2 - [B7Z0X0_DROME]	No	2	1	B7Z0X0	1.5597	2x(HexNAc)	N-Term(Dimethyl:2H(4))	HCD	3	615.319	1843.94	-0.144228	39.7187
Females	VTTTAATTAVTSQPR	CG42265, isoform E OS=Drosophila melanogaster GN=CG42265 PE=1 SV=2 - [B7Z0X0_DROME]	No	2	1	B7Z0X0	1.69056	2x(HexNAc)	N-Term(Dimethyl:2H(4))	HCD	3	648.34	1943.01	-3.30935	50.7429
Females	VTTTAATTAVTSQPR	CG42265, isoform E OS=Drosophila melanogaster GN=CG42265 PE=1 SV=2 - [B7Z0X0_DROME]	No	2	1	B7Z0X0	3.38104	2x(HexNAc)	N-Term(Dimethyl:2H(4))	HCD	2	972.01	1943.01	0.435685	50.7817
Males	VTTTAATTAVTSQPR	CG42265, isoform E OS=Drosophila melanogaster GN=CG42265 PE=1 SV=2 - [B7Z0X0_DROME]	No	2	1	B7Z0X0	2.36903	2x(HexNAc)	N-Term(Dimethyl:2H(4))	ETciD	3	648.343	1943.01	1.11984	50.2491
Females	SNIGTLNSTACGR	CG42492, isoform F OS=Drosophila melanogaster GN=CG42492 PE=1 SV=1 - [M9PDU2_DROME]	Yes	6	1	M9PDU2	7.70957	1x(HexNAc)	N-Term(Dimethyl:2H(4));C11(Carbamidomethyl)	HCD	2	793.393	1585.78	-0.166006	49.8475
Females	SQLTTIILA	CG42542, isoform G OS=Drosophila melanogaster GN=CG4196-RB PE=1 SV=2 - [Q8INE9_DROME]	No	3	1	Q8INE9	2792.35	1x(HexNAc)	N-Term(Dimethyl:2H(4))	HCD	3	398.909	1194.71	-1.15407	71.0593
Females	CDIQAVYNQTLK	CG42704 OS=Drosophila melanogaster GN=CG42704 PE=4 SV=1 - [M9MS77_DROME]	Yes	1	1	M9MS77	7.60456	1x(HexNAc)	N-Term(Dimethyl:2H(4));C1(Carbamidomethyl);K12(Dimethyl:2H(4))	HCD	2	860.458	1719.91	1.14951	75.4319
Females	CQNVNGSFGSSCPK	CG42780, isoform B OS=Drosophila melanogaster GN=CG42780 PE=4 SV=1 - [X2JAR4_DROME]	Yes	1	1	X2JAR4	456.302	1x(HexNAc)	N-Term(Dimethyl:2H(4));C1(Carbamidomethyl);C12(Carbamidomethyl);K14(Dimethyl:2H(4))	HCD	2	904.923	1808.84	-0.868042	43.2868
Females	GTTHIACQNVNGSFGSSCPK	CG42780, isoform B OS=Drosophila melanogaster GN=CG42780 PE=4 SV=1 - [X2JAR4_DROME]	Yes	1	1	X2JAR4	1696.44	1x(HexNAc)	N-Term(Dimethyl:2H(4));C7(Carbamidomethyl);C18(Carbamidomethyl);K20(Dimethyl:2H(4))	HCD	3	797.049	2389.13	-1.06906	54.1626
Females	HIACQNVNGSFGSSCPK	CG42780, isoform B OS=Drosophila melanogaster GN=CG42780 PE=4 SV=1 - [X2JAR4_DROME]	Yes	1	1	X2JAR4	4.37284	1x(HexNAc)	N-Term(Dimethyl:2H(4));C4(Carbamidomethyl);C15(Carbamidomethyl);K17(Dimethyl:2H(4))	HCD	3	710.678	2130.02	-0.0488273	49.8286
Females	NVNGSFGSSCPK	CG42780, isoform B OS=Drosophila melanogaster GN=CG42780 PE=4 SV=1 - [X2JAR4_DROME]	Yes	2	1	X2JAR4	11.0127	1x(HexNAc)	N-Term(Dimethyl:2H(4));C10(Carbamidomethyl);K12(Dimethyl:2H(4))	HCD	2	760.879	1520.75	0.252231	42.794
Females	NVNGSFGSSCPK	CG42780, isoform B OS=Drosophila melanogaster GN=CG42780 PE=4 SV=1 - [X2JAR4_DROME]	Yes	2	1	X2JAR4	11.253	1x(HexNAc)	N-Term(Dimethyl:2H(4));C10(Carbamidomethyl);K12(Dimethyl:2H(4))	HCD	2	760.879	1520.75	0.57331	44.5223
Females	NVNGSFGSSCPK	CG42780, isoform B OS=Drosophila melanogaster GN=CG42780 PE=4 SV=1 - [X2JAR4_DROME]	Yes	2	1	X2JAR4	11.664	1x(HexNAc)	N-Term(Dimethyl:2H(4));C10(Carbamidomethyl);K12(Dimethyl:2H(4))	HCD	2	760.879	1520.75	0.3325	44.4482
Females	NVNGSFGSSCPK	CG42780, isoform B OS=Drosophila melanogaster GN=CG42780 PE=4 SV=1 - [X2JAR4_DROME]	Yes	2	1	X2JAR4	8.77158	1x(HexNAc)	N-Term(Dimethyl:2H(4));C10(Carbamidomethyl);K12(Dimethyl:2H(4))	HCD	2	760.879	1520.75	-0.149118	43.4086
Females	NVNGSFGSSCPK	CG42780, isoform B OS=Drosophila melanogaster GN=CG42780 PE=4 SV=1 - [X2JAR4_DROME]	Yes	2	1	X2JAR4	9.59954	1x(HexNAc)	N-Term(Dimethyl:2H(4));C10(Carbamidomethyl);K12(Dimethyl:2H(4))	HCD	2	760.879	1520.75	0.0916912	35.3495
Females	QNVNGSFGSSCPK	CG42780, isoform B OS=Drosophila melanogaster GN=CG42780 PE=4 SV=1 - [X2JAR4_DROME]	Yes	1	1	X2JAR4	2843.7	1x(HexNAc)	N-Term(Dimethyl:2H(4));C11(Carbamidomethyl);K13(Dimethyl:2H(4))	HCD	2	824.908	1648.81	0.315015	44.0877
Females	TTHIACQNVNGSFGSSCPK	CG42780, isoform B OS=Drosophila melanogaster GN=CG42780 PE=4 SV=1 - [X2JAR4_DROME]	Yes	1	1	X2JAR4	720.191	1x(HexNAc)	N-Term(Dimethyl:2H(4));C6(Carbamidomethyl);C17(Carbamidomethyl);K19(Dimethyl:2H(4))	HCD	3	778.043	2332.11	-0.211525	54.0865
Females	TTTTTTTPTITAR	CG42784, isoform C OS=Drosophila melanogaster GN=CG31847 PE=2 SV=3 - [Q9VJX4_DROME]	No	3	1	Q9VJX4	2.30636	1x(HexNAc)	N-Term(Dimethyl:2H(4))	HCD	2	800.932	1600.86	-0.296027	49.9688
Females	SNLTAPAVHQPV	CG42846 OS=Drosophila melanogaster GN=CG42846 PE=4 SV=1 - [M9MRN7_DROME]	Yes	1	1	M9MRN7	0.619119	1x(HexNAc)	N-Term(Dimethyl)	HCD	2	732.887	1464.77	-1.83315	62.446
Females	SNLTAPAVHQPV	CG42846 OS=Drosophila melanogaster GN=CG42846 PE=4 SV=1 - [M9MRN7_DROME]	Yes	1	1	M9MRN7	0.759211	1x(HexNAc)	N-Term(Dimethyl)	HCD	2	732.888	1464.77	-0.0830589	46.6609
Females	GLNSTLNLPEIR	CG4306 OS=Drosophila melanogaster GN=CG4306 PE=1 SV=1 - [Q9VVP9_DROME]	Yes	1	1	Q9VVP9	1020.42	1x(HexNAc)	N-Term(Dimethyl:2H(4))	HCD	2	781.439	1561.87	-1.62247	97.6436
Females	LNSTLNLPEIR	CG4306 OS=Drosophila melanogaster GN=CG4306 PE=1 SV=1 - [Q9VVP9_DROME]	Yes	1	1	Q9VVP9	6.80437	2x(HexNAc)	N-Term(Dimethyl:2H(4))	HCD	2	854.47	1707.93	0.993421	94.9635
Females	LNSTLNLPEIR	CG4306 OS=Drosophila melanogaster GN=CG4306 PE=1 SV=1 - [Q9VVP9_DROME]	Yes	1	1	Q9VVP9	16607.9	2x(HexNAc)	N-Term(Dimethyl:2H(4))	HCD	2	854.469	1707.93	-0.507503	96.0342
Females	SVVTTSSAAVK	CG43078, isoform G OS=Drosophila melanogaster GN=CG43078 PE=1 SV=1 - [M9NE59_DROME]	No	1	1	M9NE59	16.7016	1x(HexNAc)	N-Term(Dimethyl:2H(4));K11(Dimethyl:2H(4))	HCD	2	658.893	1316.78	1.46671	40.7922
Females	IPAITTTTPQLAK	CG43143, isoform F OS=Drosophila melanogaster GN=CG43143 PE=1 SV=1 - [A0A0B4K707_DROME]	No	2	1	A0A0B4K707	0.218589	1x(HexNAc)	N-Term(Dimethyl);K13(Dimethyl)	HCD	2	807.473	1613.94	1.36667	79.0902
Males	RPPTIIPAITTTTPQLAK	CG43143, isoform F OS=Drosophila melanogaster GN=CG43143 PE=1 SV=1 - [A0A0B4K707_DROME]	No	2	1	A0A0B4K707	0.00270042	1x(HexNAc)	N-Term(Dimethyl);K18(Dimethyl)	ETciD	3	726.764	2178.28	1.58057	56.5758
Females	TTTTPQLAK	CG43143, isoform F OS=Drosophila melanogaster GN=CG43143 PE=1 SV=1 - [A0A0B4K707_DROME]	No	2	1	A0A0B4K707	1753.77	1x(HexNAc)	N-Term(Dimethyl:2H(4));K9(Dimethyl:2H(4))	HCD	2	614.368	1227.73	0.646075	42.6292
Females	SGAGPTPGANSSTFWK	CG5745 OS=Drosophila melanogaster GN=CG5745 PE=1 SV=1 - [Q95RC5_DROME]	Yes	1	1	Q95RC5	1322.3	1x(HexNAc)	N-Term(Dimethyl:2H(4));K16(Dimethyl:2H(4))	HCD	2	916.469	1831.93	0.00748544	76.4458
Females	SVALTPSTTTVTTSVSK	CG6406, isoform A OS=Drosophila melanogaster GN=CG6406 PE=1 SV=1 - [Q7K1C5_DROME]	No	1	1	Q7K1C5	0.807295	2x(HexNAc)	N-Term(Dimethyl);K17(Dimethyl)	HCD	2	1071.57	2142.13	-0.0412184	73.0594
Females	SVALTPSTTTVTTSVSK	CG6406, isoform A OS=Drosophila melanogaster GN=CG6406 PE=1 SV=1 - [Q7K1C5_DROME]	No	1	1	Q7K1C5	0.00197773	1x(HexNAc)	N-Term(Dimethyl);K17(Dimethyl)	HCD	2	970.027	1939.05	-0.975765	73.7261
Females	SVALTPSTTTVTTSVSK	CG6406, isoform A OS=Drosophila melanogaster GN=CG6406 PE=1 SV=1 - [Q7K1C5_DROME]	No	1	1	Q7K1C5	0.00172101	1x(HexNAc)	N-Term(Dimethyl);K17(Dimethyl)	HCD	2	970.028	1939.05	-0.157365	74.2201
Females	TNATNLVGK	CG6418 OS=Drosophila melanogaster GN=CG6418 PE=1 SV=1 - [Q9VTC1_DROME]	Yes	1	1	Q9VTC1	16.5133	1x(HexNAc)	N-Term(Dimethyl:2H(4));K9(Dimethyl:2H(4))	HCD	2	592.853	1184.7	0.424754	47.8843
Females	IASNATNSITK	CG6602 OS=Drosophila melanogaster GN=CG6602 PE=4 SV=1 - [Q9VRT5_DROME]	Yes	1	1	Q9VRT5	2330.08	1x(HexNAc)	N-Term(Dimethyl:2H(4));K11(Dimethyl:2H(4))	HCD	2	693.9	1386.79	0.258185	41.3804
Females	SNATNSITK	CG6602 OS=Drosophila melanogaster GN=CG6602 PE=4 SV=1 - [Q9VRT5_DROME]	Yes	1	1	Q9VRT5	2751.59	1x(HexNAc)	N-Term(Dimethyl:2H(4));K9(Dimethyl:2H(4))	HCD	2	601.84	1202.67	0.47924	23.706
Females	RTSPVTATPPER	CG6688 OS=Drosophila melanogaster GN=CG6688-RA PE=2 SV=1 - [Q9VCS4_DROME]	No	1	1	Q9VCS4	0.0355727	1x(HexNAc)	N-Term(Dimethyl)	HCD	3	514.941	1542.81	-1.57226	60.8723
Females	RTSPVTATPPER	CG6688 OS=Drosophila melanogaster GN=CG6688-RA PE=2 SV=1 - [Q9VCS4_DROME]	No	1	1	Q9VCS4	0.000517084	1x(HexNAc)	N-Term(Dimethyl)	HCD	2	771.908	1542.81	-1.80091	60.8894
Females	RTSPVTATPPER	CG6688 OS=Drosophila melanogaster GN=CG6688-RA PE=2 SV=1 - [Q9VCS4_DROME]	No	1	1	Q9VCS4	0.000277661	1x(HexNAc)	N-Term(Dimethyl)	HCD	2	771.909	1542.81	-1.08881	61.6678
Females	RTSPVTATPPER	CG6688 OS=Drosophila melanogaster GN=CG6688-RA PE=2 SV=1 - [Q9VCS4_DROME]	No	1	1	Q9VCS4	0.0274084	1x(HexNAc)	N-Term(Dimethyl)	HCD	3	514.941	1542.81	-1.69094	61.4299
Females	RTSPVTATPPER	CG6688 OS=Drosophila melanogaster GN=CG6688-RA PE=2 SV=1 - [Q9VCS4_DROME]	No	1	1	Q9VCS4	0.000204616	1x(HexNAc)	N-Term(Dimethyl)	HCD	2	771.909	1542.81	-1.24705	61.4713
Males	GINQTATGAEVK	CG7556, isoform B OS=Drosophila melanogaster GN=CG7556 PE=1 SV=1 - [Q9VWL4_DROME]	Yes	1	1	Q9VWL4	1034.13	1x(HexNAc)	N-Term(Dimethyl:2H(4));K12(Dimethyl:2H(4))	HCD	2	728.411	1455.81	0.332799	46.9811
Males	GINQTATGAEVK	CG7556, isoform B OS=Drosophila melanogaster GN=CG7556 PE=1 SV=1 - [Q9VWL4_DROME]	Yes	1	1	Q9VWL4	36.8788	1x(HexNAc)	N-Term(Dimethyl:2H(4));K12(Dimethyl:2H(4))	HCD	2	728.41	1455.81	-0.338002	34.2091
Females	GINQTATGAEVK	CG7556, isoform B OS=Drosophila melanogaster GN=CG7556 PE=1 SV=1 - [Q9VWL4_DROME]	Yes	1	1	Q9VWL4	10.4458	1x(HexNAc)	N-Term(Dimethyl);K12(Dimethyl)	HCD	2	724.386	1447.76	0.448737	36.3145
Females	GINQTATGAEVK	CG7556, isoform B OS=Drosophila melanogaster GN=CG7556 PE=1 SV=1 - [Q9VWL4_DROME]	Yes	1	1	Q9VWL4	12.6312	1x(HexNAc)	N-Term(Dimethyl:2H(4));K12(Dimethyl:2H(4))	HCD	2	728.412	1455.82	1.59055	38.5038
Females	GINQTATGAEVK	CG7556, isoform B OS=Drosophila melanogaster GN=CG7556 PE=1 SV=1 - [Q9VWL4_DROME]	Yes	1	1	Q9VWL4	2305.38	1x(HexNAc)	N-Term(Dimethyl:2H(4));K12(Dimethyl:2H(4))	HCD	2	728.411	1455.81	0.416649	39.0053
Females	GINQTATGAEVK	CG7556, isoform B OS=Drosophila melanogaster GN=CG7556 PE=1 SV=1 - [Q9VWL4_DROME]	Yes	1	1	Q9VWL4	1025.05	1x(HexNAc)	N-Term(Dimethyl:2H(4));K12(Dimethyl:2H(4))	HCD	2	728.411	1455.81	0.58435	32.9126
Females	ATTESENNIR	CG7752-PA OS=Drosophila melanogaster GN=pzg PE=1 SV=1 - [Q9VP57_DROME]	No	1	1	Q9VP57	1.69096	1x(HexNAc)	N-Term(Dimethyl:2H(4))	HCD	2	685.341	1369.68	0.700361	24.3157
Males	LPASTAAVVATTESENNIR	CG7752-PA OS=Drosophila melanogaster GN=pzg PE=1 SV=1 - [Q9VP57_DROME]	No	1	1	Q9VP57	0.000127183	1x(HexNAc)	N-Term(Dimethyl)	HCD	3	725.711	2175.12	2.28372	68.6567
Males	LPASTAAVVATTESENNIR	CG7752-PA OS=Drosophila melanogaster GN=pzg PE=1 SV=1 - [Q9VP57_DROME]	No	1	1	Q9VP57	0.000184168	1x(HexNAc)	N-Term(Dimethyl)	ETciD	3	725.711	2175.12	2.28372	68.6392
Females	TTESENNIR	CG7752-PA OS=Drosophila melanogaster GN=pzg PE=1 SV=1 - [Q9VP57_DROME]	No	1	1	Q9VP57	0.777101	1x(HexNAc)	N-Term(Dimethyl)	HCD	2	647.81	1294.61	0.435804	27.1287
Females	TTESENNIR	CG7752-PA OS=Drosophila melanogaster GN=pzg PE=1 SV=1 - [Q9VP57_DROME]	No	1	1	Q9VP57	0.733169	1x(HexNAc)	N-Term(Dimethyl:2H(4))	HCD	2	649.823	1298.64	0.370859	23.9226
Females	GAGAVSAATTTPTTTESK	CG8149 OS=Drosophila melanogaster GN=CG8149 PE=1 SV=1 - [Q9VHC8_DROME]	No	1	1	Q9VHC8	6.49879	1x(HexNAc)	N-Term(Dimethyl:2H(4));K18(Dimethyl:2H(4))	HCD	2	959.509	1918.01	0.5484	41.2349
Females	VSAATTTPTTTESK	CG8149 OS=Drosophila melanogaster GN=CG8149 PE=1 SV=1 - [Q9VHC8_DROME]	No	1	1	Q9VHC8	1.99973	1x(HexNAc)	N-Term(Dimethyl:2H(4));K14(Dimethyl:2H(4))	HCD	2	831.45	1661.89	0.040782	33.3459
Females	IAENAVAGTPGSSSSR	CG8516 OS=Drosophila melanogaster GN=CG8516 PE=4 SV=1 - [Q9VH63_DROME]	No	1	1	Q9VH63	3435.9	1x(HexNAc)	N-Term(Dimethyl:2H(4))	HCD	2	869.942	1738.88	0.43653	40.7013
Females	TTASAATASTTTASAATASGEKPK	CG9065-PA OS=Drosophila melanogaster GN=CG9065-RA PE=1 SV=1 - [Q9VXY5_DROME]	No	1	1	Q9VXY5	0.00287628	1x(HexNAc)	N-Term(Dimethyl);K22(Dimethyl);K24(Dimethyl)	ETciD	3	823.757	2469.26	-0.538241	46.3086
Females	TTASAATASTTTASAATASGEKPK	CG9065-PA OS=Drosophila melanogaster GN=CG9065-RA PE=1 SV=1 - [Q9VXY5_DROME]	No	1	1	Q9VXY5	0.000859564	1x(HexNAc)	N-Term(Dimethyl);K22(Dimethyl);K24(Dimethyl)	ETciD	3	823.758	2469.26	0.722378	47.6695
Males	AEDTPGVSDNSTRPGED	CG9248, isoform A OS=Drosophila melanogaster GN=CG9248 PE=1 SV=1 - [Q9VIF2_DROME]	Yes	1	1	Q9VIF2	1.67364	1x(HexNAc)	N-Term(Dimethyl:2H(4))	HCD	2	991.443	1981.88	1.15084	45.6542
Males	AEDTPGVSDNSTRPGEDV	CG9248, isoform A OS=Drosophila melanogaster GN=CG9248 PE=1 SV=1 - [Q9VIF2_DROME]	Yes	1	1	Q9VIF2	1.98478	1x(HexNAc)	N-Term(Dimethyl:2H(4))	HCD	2	1040.98	2080.95	0.480311	61.1185
Males	AEDTPGVSDNSTRPGEDV	CG9248, isoform A OS=Drosophila melanogaster GN=CG9248 PE=1 SV=1 - [Q9VIF2_DROME]	Yes	1	1	Q9VIF2	1.92318	1x(HexNAc)	N-Term(Dimethyl:2H(4))	HCD	2	1040.98	2080.95	0.949598	56.7196
Males	AEDTPGVSDNSTRPGEDV	CG9248, isoform A OS=Drosophila melanogaster GN=CG9248 PE=1 SV=1 - [Q9VIF2_DROME]	Yes	1	1	Q9VIF2	2.25943	1x(HexNAc)	N-Term(Dimethyl:2H(4))	HCD	3	694.321	2080.95	1.44175	56.7283
Females	AEDTPGVSDNSTRPGEDV	CG9248, isoform A OS=Drosophila melanogaster GN=CG9248 PE=1 SV=1 - [Q9VIF2_DROME]	Yes	1	1	Q9VIF2	0.672259	1x(HexNAc)	N-Term(Dimethyl)	HCD	2	1038.96	2076.92	0.814879	52.5892
Females	AEDTPGVSDNSTRPGEDV	CG9248, isoform A OS=Drosophila melanogaster GN=CG9248 PE=1 SV=1 - [Q9VIF2_DROME]	Yes	1	1	Q9VIF2	0.611854	1x(HexNAc)	N-Term(Dimethyl)	HCD	3	692.979	2076.92	0.42637	51.4844
Females	AEDTPGVSDNSTRPGEDV	CG9248, isoform A OS=Drosophila melanogaster GN=CG9248 PE=1 SV=1 - [Q9VIF2_DROME]	Yes	1	1	Q9VIF2	0.642804	1x(HexNAc)	N-Term(Dimethyl)	HCD	2	1038.96	2076.92	0.57978	51.5408
Females	AEDTPGVSDNSTRPGEDV	CG9248, isoform A OS=Drosophila melanogaster GN=CG9248 PE=1 SV=1 - [Q9VIF2_DROME]	Yes	1	1	Q9VIF2	0.704012	1x(HexNAc)	N-Term(Dimethyl)	HCD	2	1038.97	2076.92	1.40262	40.0924
Males	AEDTPGVSDNSTRPGEDVF	CG9248, isoform A OS=Drosophila melanogaster GN=CG9248 PE=1 SV=1 - [Q9VIF2_DROME]	Yes	1	1	Q9VIF2	1.43579	1x(HexNAc)	N-Term(Dimethyl:2H(4))	HCD	2	1114.51	2228.01	-0.455225	80.1072
Males	AEDTPGVSDNSTRPGEDVFA	CG9248, isoform A OS=Drosophila melanogaster GN=CG9248 PE=1 SV=1 - [Q9VIF2_DROME]	Yes	1	1	Q9VIF2	1.80371	1x(HexNAc)	N-Term(Dimethyl:2H(4))	HCD	2	1150.03	2299.05	0.0851786	84.0113
Males	AEDTPGVSDNSTRPGEDVFA	CG9248, isoform A OS=Drosophila melanogaster GN=CG9248 PE=1 SV=1 - [Q9VIF2_DROME]	Yes	1	1	Q9VIF2	1.77557	1x(HexNAc)	N-Term(Dimethyl:2H(4))	HCD	3	767.022	2299.05	0.743029	84.1026
Males	AEDTPGVSDNSTRPGEDVFA	CG9248, isoform A OS=Drosophila melanogaster GN=CG9248 PE=1 SV=1 - [Q9VIF2_DROME]	Yes	1	1	Q9VIF2	1.82506	1x(HexNAc)	N-Term(Dimethyl:2H(4))	HCD	2	1150.03	2299.06	1.89044	76.2168
Females	AEDTPGVSDNSTRPGEDVFA	CG9248, isoform A OS=Drosophila melanogaster GN=CG9248 PE=1 SV=1 - [Q9VIF2_DROME]	Yes	1	1	Q9VIF2	4.86907	1x(HexNAc)	N-Term(Dimethyl:2H(4))	HCD	2	1150.03	2299.05	1.46567	73.216
Females	AEDTPGVSDNSTRPGEDVFA	CG9248, isoform A OS=Drosophila melanogaster GN=CG9248 PE=1 SV=1 - [Q9VIF2_DROME]	Yes	1	1	Q9VIF2	3256.71	1x(HexNAc)	N-Term(Dimethyl:2H(4))	HCD	2	1150.03	2299.05	0.19137	71.7214
Females	AEDTPGVSDNSTRPGEDVFA	CG9248, isoform A OS=Drosophila melanogaster GN=CG9248 PE=1 SV=1 - [Q9VIF2_DROME]	Yes	1	1	Q9VIF2	1096.86	1x(HexNAc)	N-Term(Dimethyl:2H(4))	HCD	2	1150.03	2299.05	0.934713	54.225
Males	AEDTPGVSDNSTRPGEDVFA	CG9248, isoform A OS=Drosophila melanogaster GN=CG9248 PE=1 SV=1 - [Q9VIF2_DROME]	Yes	1	1	Q9VIF2	1.81502	1x(HexNAc)	N-Term(Dimethyl:2H(4))	ETciD	3	767.023	2299.05	1.38018	76.3612
Males	AEDTPGVSDNSTRPGEDVFAR	CG9248, isoform A OS=Drosophila melanogaster GN=CG9248 PE=1 SV=1 - [Q9VIF2_DROME]	Yes	1	1	Q9VIF2	1.84055	1x(HexNAc)	N-Term(Dimethyl:2H(4))	HCD	3	819.058	2455.16	2.61622	69.041
Females	AEDTPGVSDNSTRPGEDVFAR	CG9248, isoform A OS=Drosophila melanogaster GN=CG9248 PE=1 SV=1 - [Q9VIF2_DROME]	Yes	1	1	Q9VIF2	7.77506	1x(HexNAc)	N-Term(Dimethyl:2H(4))	HCD	3	819.056	2455.15	0.155079	62.3727
Females	AEDTPGVSDNSTRPGEDVFAR	CG9248, isoform A OS=Drosophila melanogaster GN=CG9248 PE=1 SV=1 - [Q9VIF2_DROME]	Yes	1	1	Q9VIF2	15.301	1x(HexNAc)	N-Term(Dimethyl:2H(4))	ETciD	3	819.056	2455.15	0.378819	51.7022
Males	EGLSTLTNISR	CG9297, isoform A OS=Drosophila melanogaster GN=CG9297-RA PE=1 SV=1 - [Q9VFR2_DROME]	Yes	2	1	Q9VFR2	8.16944	1x(HexNAc)	N-Term(Dimethyl:2H(4))	HCD	2	713.391	1425.77	1.0216	73.1063
Females	EGLSTLTNISR	CG9297, isoform A OS=Drosophila melanogaster GN=CG9297-RA PE=1 SV=1 - [Q9VFR2_DROME]	Yes	2	1	Q9VFR2	4.5982	1x(HexNAc)	N-Term(Dimethyl:2H(4))	HCD	2	713.391	1425.77	0.935984	71.4987
Females	EGLSTLTNISR	CG9297, isoform A OS=Drosophila melanogaster GN=CG9297-RA PE=1 SV=1 - [Q9VFR2_DROME]	Yes	2	1	Q9VFR2	5.49911	1x(HexNAc)	N-Term(Dimethyl:2H(4))	HCD	2	713.39	1425.77	-0.0914184	73.439
Males	GLSTLTNISR	CG9297, isoform A OS=Drosophila melanogaster GN=CG9297-RA PE=1 SV=1 - [Q9VFR2_DROME]	Yes	2	1	Q9VFR2	13.9321	1x(HexNAc)	N-Term(Dimethyl:2H(4))	HCD	2	648.869	1296.73	-0.290748	37.4897
Females	GLSTLTNISR	CG9297, isoform A OS=Drosophila melanogaster GN=CG9297-RA PE=1 SV=1 - [Q9VFR2_DROME]	Yes	2	1	Q9VFR2	8.62422	1x(HexNAc)	N-Term(Dimethyl:2H(4))	HCD	2	648.869	1296.73	0.650622	69.8157
Females	AGTYDAGSR	CG9346 OS=Drosophila melanogaster GN=CG9346 PE=1 SV=1 - [Q9W2N6_DROME]	No	1	1	Q9W2N6	0.00116353	1x(HexNAc)	N-Term(Dimethyl)	HCD	3	376.843	1128.51	-1.7901	23.4434
Females	AGTYDAGSR	CG9346 OS=Drosophila melanogaster GN=CG9346 PE=1 SV=1 - [Q9W2N6_DROME]	No	1	1	Q9W2N6	0.0159395	1x(HexNAc)	N-Term(Dimethyl)	HCD	2	564.761	1128.52	-1.42664	22.8554
Females	AGTYDAGSR	CG9346 OS=Drosophila melanogaster GN=CG9346 PE=1 SV=1 - [Q9W2N6_DROME]	No	1	1	Q9W2N6	0.00942113	1x(HexNAc)	N-Term(Dimethyl)	ETciD	3	376.843	1128.51	-1.7901	23.1739
Females	AGTYDAGSR	CG9346 OS=Drosophila melanogaster GN=CG9346 PE=1 SV=1 - [Q9W2N6_DROME]	No	1	1	Q9W2N6	0.01244	1x(HexNAc)	N-Term(Dimethyl)	ETciD	3	376.843	1128.52	-1.54672	23.5687
Females	SVTPQGNATHPK	CG9509, isoform A OS=Drosophila melanogaster GN=CG9509 PE=3 SV=1 - [Q9VY04_DROME]	Yes	1	1	Q9VY04	392.798	1x(HexNAc)	N-Term(Dimethyl:2H(4));K12(Dimethyl:2H(4))	HCD	3	501.947	1503.83	0.0969681	22.1392
Females	GSASQLPITTSR	CG9536, isoform A OS=Drosophila melanogaster GN=CG9536 PE=1 SV=1 - [Q9VMD2_DROME]	No	1	1	Q9VMD2	1000.71	1x(HexNAc)	N-Term(Dimethyl:2H(4))	HCD	2	726.897	1452.79	1.3141	56.6714
Females	SASQLPITTSR	CG9536, isoform A OS=Drosophila melanogaster GN=CG9536 PE=1 SV=1 - [Q9VMD2_DROME]	No	1	1	Q9VMD2	7.74317	1x(HexNAc)	N-Term(Dimethyl:2H(4))	HCD	2	698.385	1395.76	0.307998	56.9422
Females	STGSASQLPITTSR	CG9536, isoform A OS=Drosophila melanogaster GN=CG9536 PE=1 SV=1 - [Q9VMD2_DROME]	No	1	1	Q9VMD2	2352.68	1x(HexNAc)	N-Term(Dimethyl:2H(4))	HCD	2	820.935	1640.86	-0.323233	58.4499
Females	TGSASQLPITTSR	CG9536, isoform A OS=Drosophila melanogaster GN=CG9536 PE=1 SV=1 - [Q9VMD2_DROME]	No	1	1	Q9VMD2	8.73128	1x(HexNAc)	N-Term(Dimethyl:2H(4))	HCD	2	777.42	1553.83	0.47489	58.8462
Females	TGSASQLPITTSR	CG9536, isoform A OS=Drosophila melanogaster GN=CG9536 PE=1 SV=1 - [Q9VMD2_DROME]	No	1	1	Q9VMD2	8.95428	1x(HexNAc)	N-Term(Dimethyl:2H(4))	HCD	2	777.419	1553.83	-0.939205	58.7864
Females	LNNTASGWSK	CG9568 OS=Drosophila melanogaster GN=CG9568-RA PE=2 SV=1 - [Q9VLF4_DROME]	Yes	1	1	Q9VLF4	1.90128	1x(HexNAc)	N-Term(Dimethyl:2H(4));K10(Dimethyl:2H(4))	HCD	2	672.866	1344.72	0.149283	48.273
Females	LNNTASGWSK	CG9568 OS=Drosophila melanogaster GN=CG9568-RA PE=2 SV=1 - [Q9VLF4_DROME]	Yes	1	1	Q9VLF4	2.90779	1x(HexNAc)	N-Term(Dimethyl:2H(4));K10(Dimethyl:2H(4))	HCD	2	672.866	1344.72	0.149283	38.1424
Females	SLNNTASGWSK	CG9568 OS=Drosophila melanogaster GN=CG9568-RA PE=2 SV=1 - [Q9VLF4_DROME]	Yes	1	1	Q9VLF4	2.58338	1x(HexNAc)	N-Term(Dimethyl:2H(4));K11(Dimethyl:2H(4))	HCD	2	716.382	1431.76	-0.234059	52.8043
Females	SLNNTASGWSK	CG9568 OS=Drosophila melanogaster GN=CG9568-RA PE=2 SV=1 - [Q9VLF4_DROME]	Yes	1	1	Q9VLF4	3.49475	1x(HexNAc)	N-Term(Dimethyl:2H(4));K11(Dimethyl:2H(4))	HCD	2	716.381	1431.75	-1.25717	53.6643
Females	SLNNTASGWSK	CG9568 OS=Drosophila melanogaster GN=CG9568-RA PE=2 SV=1 - [Q9VLF4_DROME]	Yes	1	1	Q9VLF4	6.96536	1x(HexNAc)	N-Term(Dimethyl:2H(4));K11(Dimethyl:2H(4))	HCD	2	716.383	1431.76	1.13009	53.9008
Females	ANSTEGSVLLR	CG9796 OS=Drosophila melanogaster GN=GILT1 PE=1 SV=1 - [Q95RA9_DROME]	Yes	1	1	Q95RA9	17967.8	1x(HexNAc)	N-Term(Dimethyl:2H(4))	HCD	2	691.378	1381.75	1.38212	53.2943
Females	ANSTEGSVLLR	CG9796 OS=Drosophila melanogaster GN=GILT1 PE=1 SV=1 - [Q95RA9_DROME]	Yes	1	1	Q95RA9	52.5053	1x(HexNAc)	N-Term(Dimethyl:2H(4))	HCD	2	691.377	1381.75	0.233633	54.9322
Females	ANSTEGSVLLR	CG9796 OS=Drosophila melanogaster GN=GILT1 PE=1 SV=1 - [Q95RA9_DROME]	Yes	1	1	Q95RA9	4.33826	1x(HexNAc)	N-Term(Dimethyl:2H(4))	HCD	2	691.378	1381.75	0.587013	55.8445
Females	CANSTEGSVLLR	CG9796 OS=Drosophila melanogaster GN=GILT1 PE=1 SV=1 - [Q95RA9_DROME]	Yes	1	1	Q95RA9	10521.2	1x(HexNAc)	N-Term(Dimethyl:2H(4));C1(Carbamidomethyl)	HCD	2	771.393	1541.78	0.595949	54.4016
Females	CANSTEGSVLLR	CG9796 OS=Drosophila melanogaster GN=GILT1 PE=1 SV=1 - [Q95RA9_DROME]	Yes	1	1	Q95RA9	2287.43	1x(HexNAc)	N-Term(Dimethyl:2H(4));C1(Carbamidomethyl)	HCD	2	771.393	1541.78	0.358425	45.8999
Females	SNFSVNDAK	CG9917, isoform B OS=Drosophila melanogaster GN=CG9917-RA PE=1 SV=1 - [Q9VXH7_DROME]	Yes	1	1	Q9VXH7	3.10671	1x(HexNAc)	N-Term(Dimethyl:2H(4));K9(Dimethyl:2H(4))	HCD	2	624.833	1248.66	1.54898	42.372
Females	ESNTTCLDYK	CG9953 OS=Drosophila melanogaster GN=CG9953 PE=1 SV=1 - [Q9VS02_DROME]	Yes	1	1	Q9VS02	3.00612	1x(HexNAc)	N-Term(Dimethyl:2H(4));C6(Carbamidomethyl);K10(Dimethyl:2H(4))	HCD	2	749.365	1497.72	0.512852	43.4393
Females	ESNTTCLDYK	CG9953 OS=Drosophila melanogaster GN=CG9953 PE=1 SV=1 - [Q9VS02_DROME]	Yes	1	1	Q9VS02	2.9918	1x(HexNAc)	N-Term(Dimethyl:2H(4));C6(Carbamidomethyl);K10(Dimethyl:2H(4))	HCD	2	749.365	1497.72	0.268341	36.4774
Females	LNTTAGPPVTR	CG9953 OS=Drosophila melanogaster GN=CG9953 PE=1 SV=1 - [Q9VS02_DROME]	Yes	1	1	Q9VS02	5395.58	1x(HexNAc)	N-Term(Dimethyl:2H(4))	HCD	2	681.383	1361.76	0.298679	49.9375
Females	LNTTAGPPVTR	CG9953 OS=Drosophila melanogaster GN=CG9953 PE=1 SV=1 - [Q9VS02_DROME]	Yes	1	1	Q9VS02	2998.57	2x(HexNAc)	N-Term(Dimethyl:2H(4))	HCD	2	782.922	1564.84	0.554507	50.1636
Females	SNTTCLDYK	CG9953 OS=Drosophila melanogaster GN=CG9953 PE=1 SV=1 - [Q9VS02_DROME]	Yes	1	1	Q9VS02	1.83591	1x(HexNAc)	N-Term(Dimethyl:2H(4));C5(Carbamidomethyl);K9(Dimethyl:2H(4))	HCD	2	684.845	1368.68	1.80798	42.5613
Females	SNTTCLDYK	CG9953 OS=Drosophila melanogaster GN=CG9953 PE=1 SV=1 - [Q9VS02_DROME]	Yes	1	1	Q9VS02	2.04721	1x(HexNAc)	N-Term(Dimethyl:2H(4));C5(Carbamidomethyl);K9(Dimethyl:2H(4))	HCD	2	684.844	1368.68	0.0242206	35.9139
Females	ANVSVNDVVGMR	Chitin deacetylase-like 4 OS=Drosophila melanogaster GN=Cda4 PE=1 SV=2 - [Q9VR69_DROME]	Yes	1	1	Q9VR69	1580.63	1x(HexNAc)	N-Term(Dimethyl:2H(4))	HCD	2	748.39	1495.77	-0.384541	77.0847
Females	STALTQLNK	Closca OS=Drosophila melanogaster GN=clos PE=1 SV=3 - [A8DQW8_DROME]	Yes	1	1	A8DQW8	27.0374	1x(HexNAc)	N-Term(Dimethyl:2H(4));K9(Dimethyl:2H(4))	HCD	2	621.873	1242.74	0.216603	51.739
Males	NCTAGYAGCVPK	Collagen alpha-1(IV) chain OS=Drosophila melanogaster GN=Cg25C PE=2 SV=3 - [CO4A1_DROME]	Yes	1	1	P08120	0.432167	1x(HexNAc)	N-Term(Dimethyl);C2(Carbamidomethyl);C9(Carbamidomethyl);K12(Dimethyl)	HCD	2	778.859	1556.71	1.27348	58.8017
Males	NCTAGYAGCVPK	Collagen alpha-1(IV) chain OS=Drosophila melanogaster GN=Cg25C PE=2 SV=3 - [CO4A1_DROME]	Yes	1	1	P08120	0.377875	1x(HexNAc)	N-Term(Dimethyl);C2(Carbamidomethyl);C9(Carbamidomethyl);K12(Dimethyl)	HCD	2	778.859	1556.71	1.74398	45.3044
Males	NCTAGYAGCVPK	Collagen alpha-1(IV) chain OS=Drosophila melanogaster GN=Cg25C PE=2 SV=3 - [CO4A1_DROME]	Yes	1	1	P08120	0.370883	1x(HexNAc)	N-Term(Dimethyl);C2(Carbamidomethyl);C9(Carbamidomethyl);K12(Dimethyl)	HCD	2	778.859	1556.71	1.19507	49.9239
Females	NCTAGYAGCVPK	Collagen alpha-1(IV) chain OS=Drosophila melanogaster GN=Cg25C PE=2 SV=3 - [CO4A1_DROME]	Yes	1	1	P08120	1.10222	1x(HexNAc)	N-Term(Dimethyl);C2(Carbamidomethyl);C9(Carbamidomethyl);K12(Dimethyl)	HCD	2	778.858	1556.71	-0.0595796	50.1498
Females	NCTAGYAGCVPK	Collagen alpha-1(IV) chain OS=Drosophila melanogaster GN=Cg25C PE=2 SV=3 - [CO4A1_DROME]	Yes	1	1	P08120	0.823796	1x(HexNAc)	N-Term(Dimethyl);C2(Carbamidomethyl);C9(Carbamidomethyl);K12(Dimethyl)	HCD	2	778.858	1556.71	-0.373242	50.3404
Females	NCTAGYAGCVPK	Collagen alpha-1(IV) chain OS=Drosophila melanogaster GN=Cg25C PE=2 SV=3 - [CO4A1_DROME]	Yes	1	1	P08120	1.13918	1x(HexNAc)	N-Term(Dimethyl);C2(Carbamidomethyl);C9(Carbamidomethyl);K12(Dimethyl)	HCD	2	778.858	1556.71	0.018836	50.6138
Females	NCTAGYAGCVPK	Collagen alpha-1(IV) chain OS=Drosophila melanogaster GN=Cg25C PE=2 SV=3 - [CO4A1_DROME]	Yes	1	1	P08120	1.22073	1x(HexNAc)	N-Term(Dimethyl:2H(4));C2(Carbamidomethyl);C9(Carbamidomethyl);K12(Dimethyl:2H(4))	HCD	2	782.881	1564.75	-2.73924	50.991
Females	GEIISTQTVSSK	Coracle, isoform F OS=Drosophila melanogaster GN=cora PE=1 SV=1 - [A0A0B4LFX4_DROME]	No	3	1	A0A0B4LFX4	1.58115	1x(HexNAc)	N-Term(Dimethyl:2H(4));K12(Dimethyl:2H(4))	HCD	2	758.932	1516.86	0.0673692	47.3271
Females	GEIISTQTVSSK	Coracle, isoform F OS=Drosophila melanogaster GN=cora PE=1 SV=1 - [A0A0B4LFX4_DROME]	No	3	1	A0A0B4LFX4	1.49621	1x(HexNAc)	N-Term(Dimethyl:2H(4));K12(Dimethyl:2H(4))	HCD	2	758.931	1516.85	-0.576438	47.8317
Females	GEIISTQTVSSK	Coracle, isoform F OS=Drosophila melanogaster GN=cora PE=1 SV=1 - [A0A0B4LFX4_DROME]	No	3	1	A0A0B4LFX4	2.16604	1x(HexNAc)	N-Term(Dimethyl:2H(4));K12(Dimethyl:2H(4))	HCD	2	758.931	1516.85	-0.898342	48.9141
Females	SPLFTTSATTGPH	Coracle, isoform F OS=Drosophila melanogaster GN=cora PE=1 SV=1 - [A0A0B4LFX4_DROME]	No	3	1	A0A0B4LFX4	0.493352	1x(HexNAc)	N-Term(Dimethyl)	HCD	2	774.383	1547.76	-0.149752	68.2776
Females	SSSNGTAGPGA	Corazonin receptor, isoform A OS=Drosophila melanogaster GN=CrzR PE=2 SV=2 - [Q9VTW7_DROME]	Yes	2	1	Q9VTW7	0.0862891	2x(HexNAc)	N-Term(Dimethyl)	HCD	2	670.295	1339.58	-3.11485	62.8318
Females	SAPDPNNHLSSSIK	C-terminal binding protein, isoform G OS=Drosophila melanogaster GN=CtBP PE=1 SV=1 - [A0A0B4KHB2_DROME]	No	4	1	A0A0B4KHB2	5.89788	1x(HexNAc)	N-Term(Dimethyl:2H(4));K14(Dimethyl:2H(4))	HCD	3	578.644	1733.92	0.483716	46.428
Females	TSAATTTTAATIVK	Cuticular protein 49Ag OS=Drosophila melanogaster GN=Cpr49Ag PE=1 SV=1 - [A1Z8Z3_DROME]	No	1	1	A1Z8Z3	1.01293	3x(HexNAc)	N-Term(Dimethyl);K14(Dimethyl)	HCD	2	1001.52	2002.03	-2.05807	63.6722
Females	TSAATTTTAATIVK	Cuticular protein 49Ag OS=Drosophila melanogaster GN=Cpr49Ag PE=1 SV=1 - [A1Z8Z3_DROME]	No	1	1	A1Z8Z3	0.973207	3x(HexNAc)	N-Term(Dimethyl);K14(Dimethyl)	HCD	2	1001.52	2002.03	-3.03365	63.4438
Females	NQSVVITGLK	Cystinosin homolog OS=Drosophila melanogaster GN=CG17119 PE=1 SV=2 - [CTNS_DROME]	Yes	1	1	Q9VCR7	0.626573	1x(HexNAc)	N-Term(Dimethyl);K10(Dimethyl)	HCD	2	659.385	1317.76	0.219016	67.0314
Females	GLNATTSK	Defective chorion 1, isoform G OS=Drosophila melanogaster GN=dec-1 PE=1 SV=1 - [M9NG31_DROME]	Yes	2	1	M9NG31	1.43821	1x(HexNAc)	N-Term(Dimethyl:2H(4));K8(Dimethyl:2H(4))	HCD	2	529.813	1058.62	0.33575	22.1586
Females	IPTSISHSITPSAELK	Disabled, isoform H OS=Drosophila melanogaster GN=Dab PE=1 SV=1 - [M9PI84_DROME]	No	5	1	M9PI84	0.0854787	1x(HexNAc)	N-Term(Dimethyl);K16(Dimethyl)	ETciD	3	647.359	1940.06	1.74871	73.1937
Females	SPASPAYSQTGVK	DNA-directed RNA polymerase II subunit RPB1 OS=Drosophila melanogaster GN=RpII215 PE=3 SV=4 - [RPB1_DROME]	No	1	1	P04052	1065.18	1x(HexNAc)	N-Term(Dimethyl:2H(4));K13(Dimethyl:2H(4))	HCD	2	780.424	1559.84	0.73082	43.1301
Females	SPASPAYSQTGVK	DNA-directed RNA polymerase II subunit RPB1 OS=Drosophila melanogaster GN=RpII215 PE=3 SV=4 - [RPB1_DROME]	No	1	1	P04052	30.0477	1x(HexNAc)	N-Term(Dimethyl:2H(4));K13(Dimethyl:2H(4))	HCD	2	780.424	1559.84	0.0264963	42.5988
Females	SPAYSQTGVK	DNA-directed RNA polymerase II subunit RPB1 OS=Drosophila melanogaster GN=RpII215 PE=3 SV=4 - [RPB1_DROME]	No	1	1	P04052	2596.56	1x(HexNAc)	N-Term(Dimethyl:2H(4));K10(Dimethyl:2H(4))	HCD	2	652.863	1304.72	0.758516	30.2553
Females	APGYTGNSALAGGCNDIDECR	Dumpy, isoform X OS=Drosophila melanogaster GN=dpy PE=4 SV=1 - [M9PCJ8_DROME]	No	14	1	M9PCJ8	3.69832	1x(HexNAc)	N-Term(Dimethyl:2H(4));C14(Carbamidomethyl);C20(Carbamidomethyl)	HCD	2	1217.03	2433.06	1.01519	63.9841
Females	CNSGLTGNPGIR	Dumpy, isoform X OS=Drosophila melanogaster GN=dpy PE=4 SV=1 - [M9PCJ8_DROME]	No	16	1	M9PCJ8	2.88496	1x(HexNAc)	N-Term(Dimethyl:2H(4));C1(Carbamidomethyl)	HCD	2	740.872	1480.74	0.473261	51.0121
Females	CNSGLTGNPGIR	Dumpy, isoform X OS=Drosophila melanogaster GN=dpy PE=4 SV=1 - [M9PCJ8_DROME]	No	16	1	M9PCJ8	2.83696	1x(HexNAc)	N-Term(Dimethyl:2H(4));C1(Carbamidomethyl)	HCD	2	740.87	1480.73	-1.99991	51.7629
Females	CNSGLTGNPGIR	Dumpy, isoform X OS=Drosophila melanogaster GN=dpy PE=4 SV=1 - [M9PCJ8_DROME]	No	16	1	M9PCJ8	2.37593	1x(HexNAc)	N-Term(Dimethyl:2H(4));C1(Carbamidomethyl)	HCD	2	740.872	1480.74	0.308383	51.7599
Females	CNSGLTGNPGIR	Dumpy, isoform X OS=Drosophila melanogaster GN=dpy PE=4 SV=1 - [M9PCJ8_DROME]	No	16	1	M9PCJ8	1.36113	1x(HexNAc)	N-Term(Dimethyl:2H(4));C1(Carbamidomethyl)	HCD	2	740.872	1480.74	0.885455	50.9198
Females	CNSGLTGNPGIR	Dumpy, isoform X OS=Drosophila melanogaster GN=dpy PE=4 SV=1 - [M9PCJ8_DROME]	No	16	1	M9PCJ8	2.50133	1x(HexNAc)	N-Term(Dimethyl:2H(4));C1(Carbamidomethyl)	HCD	2	740.872	1480.74	0.885455	51.1225
Females	CPAGFSGNPAVR	Dumpy, isoform X OS=Drosophila melanogaster GN=dpy PE=4 SV=1 - [M9PCJ8_DROME]	No	16	1	M9PCJ8	1.2972	1x(HexNAc)	N-Term(Dimethyl:2H(4));C1(Carbamidomethyl)	HCD	2	734.364	1467.72	-0.0961619	52.5808
Females	CPAGFSGNPAVR	Dumpy, isoform X OS=Drosophila melanogaster GN=dpy PE=4 SV=1 - [M9PCJ8_DROME]	No	16	1	M9PCJ8	2.9872	1x(HexNAc)	N-Term(Dimethyl:2H(4));C1(Carbamidomethyl)	HCD	2	734.364	1467.72	0.735538	53.4886
Females	CPEGFTGDSAK	Dumpy, isoform X OS=Drosophila melanogaster GN=dpy PE=4 SV=1 - [M9PCJ8_DROME]	No	16	1	M9PCJ8	0.781334	1x(HexNAc)	N-Term(Dimethyl);C1(Carbamidomethyl);K11(Dimethyl)	HCD	2	714.323	1427.64	1.42806	38.535
Females	CPEGFTGDSAK	Dumpy, isoform X OS=Drosophila melanogaster GN=dpy PE=4 SV=1 - [M9PCJ8_DROME]	No	16	1	M9PCJ8	0.900306	1x(HexNAc)	N-Term(Dimethyl:2H(4));C1(Carbamidomethyl);K11(Dimethyl:2H(4))	HCD	2	718.347	1435.69	0.539774	32.8336
Females	CPLDMTGDPFAR	Dumpy, isoform X OS=Drosophila melanogaster GN=dpy PE=4 SV=1 - [M9PCJ8_DROME]	No	16	1	M9PCJ8	3.50033	1x(HexNAc)	N-Term(Dimethyl:2H(4));C1(Carbamidomethyl);M5(Oxidation)	HCD	2	815.874	1630.74	1.00438	69.101
Females	CPLDMTGDPFAR	Dumpy, isoform X OS=Drosophila melanogaster GN=dpy PE=4 SV=1 - [M9PCJ8_DROME]	No	16	1	M9PCJ8	2.55362	1x(HexNAc)	N-Term(Dimethyl:2H(4));C1(Carbamidomethyl);M5(Oxidation)	HCD	2	815.873	1630.74	0.405535	69.4553
Females	CPPGYTGNPQER	Dumpy, isoform X OS=Drosophila melanogaster GN=dpy PE=4 SV=1 - [M9PCJ8_DROME]	No	16	1	M9PCJ8	4014.97	1x(HexNAc)	N-Term(Dimethyl:2H(4));C1(Carbamidomethyl)	HCD	2	805.875	1610.74	1.13151	36.456
Females	DVGYTGDPFTGCQK	Dumpy, isoform X OS=Drosophila melanogaster GN=dpy PE=4 SV=1 - [M9PCJ8_DROME]	No	16	1	M9PCJ8	0.666196	1x(HexNAc)	N-Term(Dimethyl);C12(Carbamidomethyl);K14(Dimethyl)	HCD	2	902.411	1803.81	1.81397	75.5643
Females	EGFTGDSAK	Dumpy, isoform X OS=Drosophila melanogaster GN=dpy PE=4 SV=1 - [M9PCJ8_DROME]	No	16	1	M9PCJ8	19.384	1x(HexNAc)	N-Term(Dimethyl:2H(4));K9(Dimethyl:2H(4))	ETciD	2	589.805	1178.6	-0.0250877	33.3119
Females	EGFTGDSAK	Dumpy, isoform X OS=Drosophila melanogaster GN=dpy PE=4 SV=1 - [M9PCJ8_DROME]	No	16	1	M9PCJ8	14.8064	1x(HexNAc)	N-Term(Dimethyl:2H(4));K9(Dimethyl:2H(4))	ETciD	2	589.805	1178.6	-0.0250877	28.9645
Males	GGFTCACPPGFSGDPHSK	Dumpy, isoform X OS=Drosophila melanogaster GN=dpy PE=4 SV=1 - [M9PCJ8_DROME]	No	14	1	M9PCJ8	1.52123	1x(HexNAc)	N-Term(Dimethyl:2H(4));C5(Carbamidomethyl);C7(Carbamidomethyl);K18(Dimethyl:2H(4))	ETciD	3	716	2145.99	1.9212	33.9084
Females	GGFTCACPPGFSGDPHSK	Dumpy, isoform X OS=Drosophila melanogaster GN=dpy PE=4 SV=1 - [M9PCJ8_DROME]	No	14	1	M9PCJ8	2.54391	1x(HexNAc)	N-Term(Dimethyl:2H(4));C5(Carbamidomethyl);C7(Carbamidomethyl);K18(Dimethyl:2H(4))	ETciD	3	715.999	2145.98	0.556008	65.6945
Females	GGFTGDPFVR	Dumpy, isoform X OS=Drosophila melanogaster GN=dpy PE=4 SV=1 - [M9PCJ8_DROME]	No	16	1	M9PCJ8	13509.7	1x(HexNAc)	N-Term(Dimethyl:2H(4))	HCD	2	644.329	1287.65	-0.307936	78.7986
Females	GGFTGDPFVR	Dumpy, isoform X OS=Drosophila melanogaster GN=dpy PE=4 SV=1 - [M9PCJ8_DROME]	No	16	1	M9PCJ8	14.743	1x(HexNAc)	N-Term(Dimethyl:2H(4))	HCD	2	644.33	1287.65	1.20887	82.0679
Females	GMTGDPISGCEPMPEVK	Dumpy, isoform X OS=Drosophila melanogaster GN=dpy PE=4 SV=1 - [M9PCJ8_DROME]	No	16	1	M9PCJ8	3669.4	1x(HexNAc)	N-Term(Dimethyl:2H(4));M2(Oxidation);C10(Carbamidomethyl);M13(Oxidation);K17(Dimethyl:2H(4))	HCD	2	1052.49	2103.97	-0.403262	58.4761
Females	GMTGDPISGCEPMPEVK	Dumpy, isoform X OS=Drosophila melanogaster GN=dpy PE=4 SV=1 - [M9PCJ8_DROME]	No	16	1	M9PCJ8	3571.19	1x(HexNAc)	N-Term(Dimethyl:2H(4));M2(Oxidation);C10(Carbamidomethyl);M13(Oxidation);K17(Dimethyl:2H(4))	HCD	3	701.998	2103.98	3.12949	58.6145
Males	GMTGDPISGCEPMPEVK	Dumpy, isoform X OS=Drosophila melanogaster GN=dpy PE=4 SV=1 - [M9PCJ8_DROME]	No	16	1	M9PCJ8	6.41473	1x(HexNAc)	N-Term(Dimethyl:2H(4));M2(Oxidation);C10(Carbamidomethyl);M13(Oxidation);K17(Dimethyl:2H(4))	ETciD	3	701.997	2103.98	0.866764	62.9824
Females	GVCSCEAGSTGDAK	Dumpy, isoform X OS=Drosophila melanogaster GN=dpy PE=4 SV=1 - [M9PCJ8_DROME]	No	14	1	M9PCJ8	1.44737	1x(HexNAc)	N-Term(Dimethyl);C3(Carbamidomethyl);C5(Carbamidomethyl);K14(Dimethyl)	HCD	2	829.356	1657.71	0.700791	28.0157
Females	IGVCSCEAGSTGDAK	Dumpy, isoform X OS=Drosophila melanogaster GN=dpy PE=4 SV=1 - [M9PCJ8_DROME]	No	14	1	M9PCJ8	1.03664	1x(HexNAc)	N-Term(Dimethyl:2H(4));C4(Carbamidomethyl);C6(Carbamidomethyl);K15(Dimethyl:2H(4))	HCD	2	889.924	1778.84	0.649327	42.3615
Females	NSGLTGNPGIR	Dumpy, isoform X OS=Drosophila melanogaster GN=dpy PE=4 SV=1 - [M9PCJ8_DROME]	No	16	1	M9PCJ8	2.7438	1x(HexNAc)	N-Term(Dimethyl:2H(4))	HCD	2	660.857	1320.71	0.633901	50.6918
Females	NSGLTGNPGIR	Dumpy, isoform X OS=Drosophila melanogaster GN=dpy PE=4 SV=1 - [M9PCJ8_DROME]	No	16	1	M9PCJ8	2.87572	1x(HexNAc)	N-Term(Dimethyl:2H(4))	HCD	2	660.856	1320.7	-0.567664	50.8311
Females	NSGLTGNPGIR	Dumpy, isoform X OS=Drosophila melanogaster GN=dpy PE=4 SV=1 - [M9PCJ8_DROME]	No	16	1	M9PCJ8	2.02198	1x(HexNAc)	N-Term(Dimethyl:2H(4))	HCD	2	660.857	1320.71	0.911185	49.9488
Males	QPGMTGDPISGCEPMPEVK	Dumpy, isoform X OS=Drosophila melanogaster GN=dpy PE=4 SV=1 - [M9PCJ8_DROME]	No	16	1	M9PCJ8	0.504882	1x(HexNAc)	N-Term(Dimethyl);M4(Oxidation);C12(Carbamidomethyl);M15(Oxidation);K19(Dimethyl)	HCD	3	774.35	2321.04	0.610775	64.0656
Males	QPGMTGDPISGCEPMPEVK	Dumpy, isoform X OS=Drosophila melanogaster GN=dpy PE=4 SV=1 - [M9PCJ8_DROME]	No	16	1	M9PCJ8	0.446263	1x(HexNAc)	N-Term(Dimethyl);M4(Oxidation);C12(Carbamidomethyl);M15(Oxidation);K19(Dimethyl)	HCD	3	774.35	2321.04	0.847443	64.4418
Females	QPGMTGDPISGCEPMPEVK	Dumpy, isoform X OS=Drosophila melanogaster GN=dpy PE=4 SV=1 - [M9PCJ8_DROME]	No	16	1	M9PCJ8	0.790982	1x(HexNAc)	N-Term(Dimethyl);M4(Oxidation);C12(Carbamidomethyl);M15(Oxidation);K19(Dimethyl)	HCD	2	1161.02	2321.04	1.58954	60.1096
Males	QPGMTGDPISGCEPMPEVK	Dumpy, isoform X OS=Drosophila melanogaster GN=dpy PE=4 SV=1 - [M9PCJ8_DROME]	No	16	1	M9PCJ8	0.504882	1x(HexNAc)	N-Term(Dimethyl);M4(Oxidation);C12(Carbamidomethyl);M15(Oxidation);K19(Dimethyl)	ETciD	3	774.349	2321.03	-0.3359	63.662
Males	QPGMTGDPISGCEPMPEVK	Dumpy, isoform X OS=Drosophila melanogaster GN=dpy PE=4 SV=1 - [M9PCJ8_DROME]	No	16	1	M9PCJ8	0.446263	1x(HexNAc)	N-Term(Dimethyl);M4(Oxidation);C12(Carbamidomethyl);M15(Oxidation);K19(Dimethyl)	ETciD	3	774.35	2321.04	0.847443	64.4266
Females	SCNSGLTGNPGIR	Dumpy, isoform X OS=Drosophila melanogaster GN=dpy PE=4 SV=1 - [M9PCJ8_DROME]	No	16	1	M9PCJ8	2.93206	1x(HexNAc)	N-Term(Dimethyl:2H(4));C2(Carbamidomethyl)	HCD	2	784.388	1567.77	0.416641	50.7835
Females	SCNSGLTGNPGIR	Dumpy, isoform X OS=Drosophila melanogaster GN=dpy PE=4 SV=1 - [M9PCJ8_DROME]	No	16	1	M9PCJ8	3.88925	1x(HexNAc)	N-Term(Dimethyl:2H(4));C2(Carbamidomethyl)	HCD	2	784.388	1567.77	0.338779	51.7282
Females	SCNSGLTGNPGIR	Dumpy, isoform X OS=Drosophila melanogaster GN=dpy PE=4 SV=1 - [M9PCJ8_DROME]	No	16	1	M9PCJ8	6.25885	1x(HexNAc)	N-Term(Dimethyl:2H(4));C2(Carbamidomethyl)	HCD	2	784.388	1567.77	0.728091	51.6998
Females	SGLTGNPGIR	Dumpy, isoform X OS=Drosophila melanogaster GN=dpy PE=4 SV=1 - [M9PCJ8_DROME]	No	16	1	M9PCJ8	2.45782	1x(HexNAc)	N-Term(Dimethyl:2H(4))	HCD	2	603.835	1206.66	0.661698	50.2338
Males	TGDPISGCEPMPEVK	Dumpy, isoform X OS=Drosophila melanogaster GN=dpy PE=4 SV=1 - [M9PCJ8_DROME]	No	16	1	M9PCJ8	7.69344	1x(HexNAc)	N-Term(Dimethyl:2H(4));C8(Carbamidomethyl);K15(Dimethyl:2H(4))	ETciD	3	628.646	1883.92	0.21285	74.5365
Females	TGNSALAGGCNDIDECR	Dumpy, isoform X OS=Drosophila melanogaster GN=dpy PE=4 SV=1 - [M9PCJ8_DROME]	No	14	1	M9PCJ8	2859.09	1x(HexNAc)	N-Term(Dimethyl:2H(4));C10(Carbamidomethyl);C16(Carbamidomethyl)	HCD	2	1022.95	2044.89	0.191798	53.2957
Females	GTAGTLPTSTAASGR	Dyschronic, isoform F OS=Drosophila melanogaster GN=dysc PE=4 SV=1 - [B7Z049_DROME]	No	7	1	B7Z049	0.602323	1x(HexNAc)	N-Term(Dimethyl:2H(4))	HCD	2	791.915	1582.82	0.963277	45.6717
Females	QQSTSSSPATSSSPVQK	Enhancer of bithorax, isoform F OS=Drosophila melanogaster GN=E(bx) PE=1 SV=1 - [E1JHV7_DROME]	No	5	1	E1JHV7	1.86148	1x(HexNAc)	N-Term(Dimethyl:2H(4));K17(Dimethyl:2H(4))	HCD	2	987.509	1974.01	-0.303197	30.7669
Females	QSTSSSPATSSSPVQK	Enhancer of bithorax, isoform F OS=Drosophila melanogaster GN=E(bx) PE=1 SV=1 - [E1JHV7_DROME]	No	5	1	E1JHV7	1.51735	1x(HexNAc)	N-Term(Dimethyl:2H(4));K16(Dimethyl:2H(4))	HCD	3	615.989	1845.95	0.322323	30.7189
Males	STSSSPATSSSPVQK	Enhancer of bithorax, isoform F OS=Drosophila melanogaster GN=E(bx) PE=1 SV=1 - [E1JHV7_DROME]	No	5	1	E1JHV7	1.82426	1x(HexNAc)	N-Term(Dimethyl:2H(4));K15(Dimethyl:2H(4))	HCD	2	859.452	1717.9	1.90945	26.361
Females	STSSSPATSSSPVQK	Enhancer of bithorax, isoform F OS=Drosophila melanogaster GN=E(bx) PE=1 SV=1 - [E1JHV7_DROME]	No	5	1	E1JHV7	1.10255	1x(HexNAc)	N-Term(Dimethyl:2H(4));K15(Dimethyl:2H(4))	HCD	2	859.451	1717.89	-0.00911709	30.425
Males	STSTTTSIGTDSSTTTSGQDR	Enhancer of mRNA-decapping protein 4 homolog OS=Drosophila melanogaster GN=Ge-1 PE=1 SV=2 - [EDC4_DROME]	No	1	1	Q9VKK1	2520.97	1x(HexNAc)	N-Term(Dimethyl:2H(4))	HCD	3	776.027	2326.07	-1.10511	38.4014
Females	STSTTTSIGTDSSTTTSGQDR	Enhancer of mRNA-decapping protein 4 homolog OS=Drosophila melanogaster GN=Ge-1 PE=1 SV=2 - [EDC4_DROME]	No	1	1	Q9VKK1	1.9151	1x(HexNAc)	N-Term(Dimethyl:2H(4))	HCD	2	1163.54	2326.07	0.343848	39.7896
Females	STSTTTSIGTDSSTTTSGQDR	Enhancer of mRNA-decapping protein 4 homolog OS=Drosophila melanogaster GN=Ge-1 PE=1 SV=2 - [EDC4_DROME]	No	1	1	Q9VKK1	2.0865	1x(HexNAc)	N-Term(Dimethyl:2H(4))	ETciD	3	776.028	2326.07	0.862859	39.8065
Males	EINIDGPANPHPPPTSK	Ensconsin, isoform I OS=Drosophila melanogaster GN=ens PE=1 SV=1 - [M9PEK8_DROME]	No	4	1	M9PEK8	0.847871	1x(HexNAc)	N-Term(Dimethyl:2H(4));K17(Dimethyl:2H(4))	HCD	3	684.368	2051.09	0.607562	58.214
Females	TLATTGGSGAATTATTTGNTK	Epidermal growth factor receptor pathway substrate clone 15, isoform C OS=Drosophila melanogaster GN=Eps-15 PE=1 SV=1 - [Q8MMD3_DROME]	No	3	1	Q8MMD3	1.95356	1x(HexNAc)	N-Term(Dimethyl:2H(4));K21(Dimethyl:2H(4))	HCD	2	1075.57	2150.13	0.331667	44.4772
Females	TLATTGGSGAATTATTTGNTK	Epidermal growth factor receptor pathway substrate clone 15, isoform C OS=Drosophila melanogaster GN=Eps-15 PE=1 SV=1 - [Q8MMD3_DROME]	No	3	1	Q8MMD3	1.8993	1x(HexNAc)	N-Term(Dimethyl:2H(4));K21(Dimethyl:2H(4))	ETciD	3	717.381	2150.13	0.240253	44.4317
Males	TTGGSGAATTATTTGNTK	Epidermal growth factor receptor pathway substrate clone 15, isoform C OS=Drosophila melanogaster GN=Eps-15 PE=1 SV=1 - [Q8MMD3_DROME]	No	3	1	Q8MMD3	1.05065	1x(HexNAc)	N-Term(Dimethyl);K18(Dimethyl)	HCD	2	928.959	1856.91	1.61572	18.8191
Females	TTGGSGAATTATTTGNTK	Epidermal growth factor receptor pathway substrate clone 15, isoform C OS=Drosophila melanogaster GN=Eps-15 PE=1 SV=1 - [Q8MMD3_DROME]	No	3	1	Q8MMD3	0.674278	1x(HexNAc)	N-Term(Dimethyl);K18(Dimethyl)	HCD	2	928.959	1856.91	1.02408	27.86
Males	TTGGSGAATTATTTGNTK	Epidermal growth factor receptor pathway substrate clone 15, isoform C OS=Drosophila melanogaster GN=Eps-15 PE=1 SV=1 - [Q8MMD3_DROME]	No	3	1	Q8MMD3	1.19774	1x(HexNAc)	N-Term(Dimethyl);K18(Dimethyl)	ETciD	3	619.642	1856.91	1.18118	18.8671
Females	TTGGSGAATTATTTGNTK	Epidermal growth factor receptor pathway substrate clone 15, isoform C OS=Drosophila melanogaster GN=Eps-15 PE=1 SV=1 - [Q8MMD3_DROME]	No	3	1	Q8MMD3	0.641533	1x(HexNAc)	N-Term(Dimethyl:2H(4));K18(Dimethyl:2H(4))	ETciD	3	622.325	1864.96	0.69479	27.8406
Females	ENCFGGNNETANK	Ero1-like protein OS=Drosophila melanogaster GN=Ero1L PE=2 SV=2 - [ERO1L_DROME]	Yes	1	1	Q9V3A6	2.26863	1x(HexNAc)	N-Term(Dimethyl:2H(4));C3(Carbamidomethyl);K13(Dimethyl:2H(4))	HCD	2	861.398	1721.79	-0.0641673	34.3996
Females	ENCFGGNNETANK	Ero1-like protein OS=Drosophila melanogaster GN=Ero1L PE=2 SV=2 - [ERO1L_DROME]	Yes	1	1	Q9V3A6	2.11215	1x(HexNAc)	N-Term(Dimethyl:2H(4));C3(Carbamidomethyl);K13(Dimethyl:2H(4))	HCD	2	861.398	1721.79	0.573909	29.4066
Females	APYIPIETTPISR	Eukaryotic translation initiation factor 4G, isoform A OS=Drosophila melanogaster GN=eIF4G PE=1 SV=3 - [O61380_DROME]	No	2	1	O61380	0.132953	1x(HexNAc)	N-Term(Dimethyl)	HCD	2	844.96	1688.91	0.786621	90.0371
Females	GLNNLTSTSSQGSESR	Eukaryotic translation initiation factor 4G, isoform A OS=Drosophila melanogaster GN=eIF4G PE=1 SV=3 - [O61380_DROME]	Yes	2	1	O61380	1727.93	1x(HexNAc)	N-Term(Dimethyl:2H(4))	HCD	2	936.959	1872.91	1.56504	46.4613
Females	IETTPISR	Eukaryotic translation initiation factor 4G, isoform A OS=Drosophila melanogaster GN=eIF4G PE=1 SV=3 - [O61380_DROME]	No	2	1	O61380	23.241	1x(HexNAc)	N-Term(Dimethyl:2H(4))	HCD	2	576.327	1151.65	0.985384	41.2678
Females	IPIETTPISR	Eukaryotic translation initiation factor 4G, isoform A OS=Drosophila melanogaster GN=eIF4G PE=1 SV=3 - [O61380_DROME]	No	2	1	O61380	0.627903	1x(HexNAc)	N-Term(Dimethyl)	HCD	2	679.382	1357.76	0.0880774	64.0798
Females	IPIETTPISR	Eukaryotic translation initiation factor 4G, isoform A OS=Drosophila melanogaster GN=eIF4G PE=1 SV=3 - [O61380_DROME]	No	2	1	O61380	0.889605	1x(HexNAc)	N-Term(Dimethyl)	HCD	2	679.382	1357.76	-1.0807	65.5107
Females	IPIETTPISR	Eukaryotic translation initiation factor 4G, isoform A OS=Drosophila melanogaster GN=eIF4G PE=1 SV=3 - [O61380_DROME]	No	2	1	O61380	0.645842	1x(HexNAc)	N-Term(Dimethyl)	HCD	2	679.383	1357.76	0.267889	48.6782
Females	VPTLQQQPPHTR	Eukaryotic translation initiation factor 4G, isoform A OS=Drosophila melanogaster GN=eIF4G PE=1 SV=3 - [O61380_DROME]	No	2	1	O61380	0.0424335	1x(HexNAc)	N-Term(Dimethyl)	HCD	3	544.962	1632.87	0.119618	44.2505
Males	VPTLQQQPPHTR	Eukaryotic translation initiation factor 4G, isoform A OS=Drosophila melanogaster GN=eIF4G PE=1 SV=3 - [O61380_DROME]	No	2	1	O61380	0.000161029	1x(HexNAc)	N-Term(Dimethyl)	ETciD	3	544.962	1632.87	0.343892	18.9511
Females	NDQLNNTQR	Fasciclin 1, isoform F OS=Drosophila melanogaster GN=Fas1 PE=1 SV=1 - [B7Z0L0_DROME]	Yes	7	1	B7Z0L0	3.82308	1x(HexNAc)	N-Term(Dimethyl:2H(4))	HCD	2	669.334	1337.66	0.333671	21.3258
Females	SVSGDIFVGNTSK	Female sterile (1) M3 OS=Drosophila melanogaster GN=fs(1)M3 PE=1 SV=2 - [Q9W451_DROME]	Yes	1	1	Q9W451	1190.63	1x(HexNAc)	N-Term(Dimethyl:2H(4));K13(Dimethyl:2H(4))	HCD	2	789.43	1577.85	1.44419	67.9184
Females	SVSGDIFVGNTSK	Female sterile (1) M3 OS=Drosophila melanogaster GN=fs(1)M3 PE=1 SV=2 - [Q9W451_DROME]	Yes	1	1	Q9W451	468.026	1x(HexNAc)	N-Term(Dimethyl:2H(4));K13(Dimethyl:2H(4))	HCD	2	789.43	1577.85	1.13473	52.965
Females	CPASLNGTIK	FI02923p OS=Drosophila melanogaster GN=Smvt PE=2 SV=1 - [Q9V9U1_DROME]	Yes	1	1	Q9V9U1	4845.03	1x(HexNAc)	N-Term(Dimethyl:2H(4));C1(Carbamidomethyl);K10(Dimethyl:2H(4))	HCD	2	664.373	1327.74	1.13961	49.8625
Females	CPASLNGTIK	FI02923p OS=Drosophila melanogaster GN=Smvt PE=2 SV=1 - [Q9V9U1_DROME]	Yes	1	1	Q9V9U1	11.1189	1x(HexNAc)	N-Term(Dimethyl:2H(4));C1(Carbamidomethyl);K10(Dimethyl:2H(4))	HCD	2	664.371	1327.73	-2.62987	50.9322
Males	SLNGTIK	FI02923p OS=Drosophila melanogaster GN=Smvt PE=2 SV=1 - [Q9V9U1_DROME]	Yes	1	1	Q9V9U1	7.61871	1x(HexNAc)	N-Term(Dimethyl:2H(4));K7(Dimethyl:2H(4))	HCD	2	500.312	999.617	-0.318499	35.5903
Males	SQPSVVTSPPSWVH	Forkhead box protein O OS=Drosophila melanogaster GN=foxo PE=1 SV=1 - [FOXO_DROME]	No	2	1	Q95V55	2.00031	1x(HexNAc)	N-Term(Dimethyl:2H(4))	HCD	2	871.949	1742.89	0.359838	48.0811
Females	SQPSVVTSPPSWVH	Forkhead box protein O OS=Drosophila melanogaster GN=foxo PE=1 SV=1 - [FOXO_DROME]	No	2	1	Q95V55	4.12435	1x(HexNAc)	N-Term(Dimethyl:2H(4))	HCD	2	871.949	1742.89	0.569955	85.5569
Males	IDTNHATPTTAAAPPLK	Fusilli, isoform H OS=Drosophila melanogaster GN=fus PE=4 SV=1 - [A0A0B4K880_DROME]	No	2	1	A0A0B4K880	0.663079	1x(HexNAc)	N-Term(Dimethyl);K17(Dimethyl)	ETciD	3	660.023	1978.05	2.00777	57.1502
Males	SIDTNHATPTTAAAPPLK	Fusilli, isoform H OS=Drosophila melanogaster GN=fus PE=4 SV=1 - [A0A0B4K880_DROME]	No	2	1	A0A0B4K880	0.76619	1x(HexNAc)	N-Term(Dimethyl);K18(Dimethyl)	ETciD	3	689.033	2065.08	1.75233	58.8582
Females	SIDTNHATPTTAAAPPLK	Fusilli, isoform H OS=Drosophila melanogaster GN=fus PE=4 SV=1 - [A0A0B4K880_DROME]	No	2	1	A0A0B4K880	0.697989	1x(HexNAc)	N-Term(Dimethyl);K18(Dimethyl)	ETciD	3	689.032	2065.08	-0.287014	59.747
Females	TSDVNSAAGSVPTTL	Gamma-tubulin ring protein 84, isoform F OS=Drosophila melanogaster GN=Grip84 PE=1 SV=1 - [X2JG40_DROME]	No	5	1	X2JG40	10.8445	1x(HexNAc)	N-Term(Dimethyl:2H(4))	HCD	2	827.92	1654.83	0.182308	74.1644
Females	SGASASASAAGATK	GH01724p OS=Drosophila melanogaster GN=p47 PE=1 SV=1 - [Q7K3Z3_DROME]	No	1	1	Q7K3Z3	3449.46	1x(HexNAc)	N-Term(Dimethyl:2H(4));K14(Dimethyl:2H(4))	HCD	2	702.377	1403.75	0.122052	22.2326
Females	SSGASASASAAGATK	GH01724p OS=Drosophila melanogaster GN=p47 PE=1 SV=1 - [Q7K3Z3_DROME]	No	1	1	Q7K3Z3	4625.62	1x(HexNAc)	N-Term(Dimethyl:2H(4));K15(Dimethyl:2H(4))	HCD	2	745.893	1490.78	-0.40829	22.7064
Females	SSSGASASASAAGATK	GH01724p OS=Drosophila melanogaster GN=p47 PE=1 SV=1 - [Q7K3Z3_DROME]	No	1	1	Q7K3Z3	877.9	1x(HexNAc)	N-Term(Dimethyl:2H(4));K16(Dimethyl:2H(4))	HCD	2	789.409	1577.81	0.589846	24.3413
Females	SSSGASASASAAGATK	GH01724p OS=Drosophila melanogaster GN=p47 PE=1 SV=1 - [Q7K3Z3_DROME]	No	1	1	Q7K3Z3	873.246	1x(HexNAc)	N-Term(Dimethyl:2H(4));K16(Dimethyl:2H(4))	HCD	2	789.409	1577.81	0.512479	23.9946
Females	SSSGASASASAAGATK	GH01724p OS=Drosophila melanogaster GN=p47 PE=1 SV=1 - [Q7K3Z3_DROME]	No	1	1	Q7K3Z3	6151.9	1x(HexNAc)	N-Term(Dimethyl:2H(4));K16(Dimethyl:2H(4))	HCD	2	789.409	1577.81	0.280379	25.2917
Males	SSSGASASASAAGATK	GH01724p OS=Drosophila melanogaster GN=p47 PE=1 SV=1 - [Q7K3Z3_DROME]	No	1	1	Q7K3Z3	2619.79	1x(HexNAc)	N-Term(Dimethyl:2H(4));K16(Dimethyl:2H(4))	ETciD	2	789.407	1577.81	-2.04063	15.9091
Females	SSSGASASASAAGATK	GH01724p OS=Drosophila melanogaster GN=p47 PE=1 SV=1 - [Q7K3Z3_DROME]	No	1	1	Q7K3Z3	213.62	1x(HexNAc)	N-Term(Dimethyl:2H(4));K16(Dimethyl:2H(4))	ETciD	3	526.609	1577.81	0.658691	23.3441
Females	TSSSGASASASAAGATK	GH01724p OS=Drosophila melanogaster GN=p47 PE=1 SV=1 - [Q7K3Z3_DROME]	No	1	1	Q7K3Z3	670.547	1x(HexNAc)	N-Term(Dimethyl:2H(4));K17(Dimethyl:2H(4))	HCD	2	839.933	1678.86	-0.143279	28.4607
Males	TSSSGASASASAAGATK	GH01724p OS=Drosophila melanogaster GN=p47 PE=1 SV=1 - [Q7K3Z3_DROME]	No	1	1	Q7K3Z3	1105.38	1x(HexNAc)	N-Term(Dimethyl:2H(4));K17(Dimethyl:2H(4))	ETciD	3	560.29	1678.86	-0.914747	19.8284
Females	APASGAATTAPATK	GH12838p OS=Drosophila melanogaster GN=Nup62 PE=1 SV=1 - [Q7JXF5_DROME]	No	1	1	Q7JXF5	0.256172	2x(HexNAc)	N-Term(Dimethyl);K14(Dimethyl)	HCD	2	838.934	1676.86	0.932655	27.1837
Females	APASGAATTAPATK	GH12838p OS=Drosophila melanogaster GN=Nup62 PE=1 SV=1 - [Q7JXF5_DROME]	No	1	1	Q7JXF5	0.135077	1x(HexNAc)	N-Term(Dimethyl);K14(Dimethyl)	HCD	2	737.394	1473.78	0.748379	27.2173
Females	APASGAATTAPATK	GH12838p OS=Drosophila melanogaster GN=Nup62 PE=1 SV=1 - [Q7JXF5_DROME]	No	1	1	Q7JXF5	0.187134	2x(HexNAc)	N-Term(Dimethyl);K14(Dimethyl)	HCD	2	838.934	1676.86	0.495873	23.2833
Females	APASGAATTAPATK	GH12838p OS=Drosophila melanogaster GN=Nup62 PE=1 SV=1 - [Q7JXF5_DROME]	No	1	1	Q7JXF5	0.000967179	1x(HexNAc)	N-Term(Dimethyl);K14(Dimethyl)	HCD	2	737.394	1473.78	1.32817	24.0391
Females	APASGAATTAPATK	GH12838p OS=Drosophila melanogaster GN=Nup62 PE=1 SV=1 - [Q7JXF5_DROME]	No	1	1	Q7JXF5	9.51548	3x(HexNAc)	N-Term(Dimethyl:2H(4));K14(Dimethyl:2H(4))	ETciD	3	630.001	1887.99	-0.185895	27.0673
Males	APNTAATTTGLLGGSGLGAPK	GH12838p OS=Drosophila melanogaster GN=Nup62 PE=1 SV=1 - [Q7JXF5_DROME]	No	1	1	Q7JXF5	0.00116347	1x(HexNAc)	N-Term(Dimethyl);K21(Dimethyl)	ETciD	3	705.384	2114.14	1.31006	46.4386
Males	ATSAPNTAATTTGLLGGSGLGAPK	GH12838p OS=Drosophila melanogaster GN=Nup62 PE=1 SV=1 - [Q7JXF5_DROME]	No	1	1	Q7JXF5	0.221133	2x(HexNAc)	N-Term(Dimethyl);K24(Dimethyl)	HCD	3	859.449	2576.33	1.32165	50.0682
Males	ATSAPNTAATTTGLLGGSGLGAPK	GH12838p OS=Drosophila melanogaster GN=Nup62 PE=1 SV=1 - [Q7JXF5_DROME]	No	1	1	Q7JXF5	0.00153072	1x(HexNAc)	N-Term(Dimethyl);K24(Dimethyl)	HCD	3	791.757	2373.26	2.37209	51.4049
Females	ATSAPNTAATTTGLLGGSGLGAPK	GH12838p OS=Drosophila melanogaster GN=Nup62 PE=1 SV=1 - [Q7JXF5_DROME]	No	1	1	Q7JXF5	0.696756	2x(HexNAc)	N-Term(Dimethyl);K24(Dimethyl)	HCD	3	859.449	2576.33	0.753076	88.8042
Females	ATSAPNTAATTTGLLGGSGLGAPK	GH12838p OS=Drosophila melanogaster GN=Nup62 PE=1 SV=1 - [Q7JXF5_DROME]	No	1	1	Q7JXF5	0.376555	2x(HexNAc)	N-Term(Dimethyl:2H(4));K24(Dimethyl:2H(4))	HCD	3	862.132	2584.38	0.190863	88.6696
Males	GLSTGTPAAAPASGAATTAPATK	GH12838p OS=Drosophila melanogaster GN=Nup62 PE=1 SV=1 - [Q7JXF5_DROME]	No	1	1	Q7JXF5	8.60107e-05	1x(HexNAc)	N-Term(Dimethyl);K23(Dimethyl)	HCD	3	743.726	2229.16	0.542923	55.5139
Males	GLSTGTPAAAPASGAATTAPATK	GH12838p OS=Drosophila melanogaster GN=Nup62 PE=1 SV=1 - [Q7JXF5_DROME]	No	1	1	Q7JXF5	9.95097e-05	1x(HexNAc)	N-Term(Dimethyl);K23(Dimethyl)	HCD	2	1115.08	2229.16	0.193011	55.5368
Females	GLSTGTPAAAPASGAATTAPATK	GH12838p OS=Drosophila melanogaster GN=Nup62 PE=1 SV=1 - [Q7JXF5_DROME]	No	1	1	Q7JXF5	0.124521	2x(HexNAc)	N-Term(Dimethyl);K23(Dimethyl)	HCD	2	1216.62	2432.24	-1.03885	54.2316
Females	GLSTGTPAAAPASGAATTAPATK	GH12838p OS=Drosophila melanogaster GN=Nup62 PE=1 SV=1 - [Q7JXF5_DROME]	No	1	1	Q7JXF5	0.0678	1x(HexNAc)	N-Term(Dimethyl);K23(Dimethyl)	HCD	3	743.726	2229.16	0.625063	56.3569
Females	GLSTGTPAAAPASGAATTAPATK	GH12838p OS=Drosophila melanogaster GN=Nup62 PE=1 SV=1 - [Q7JXF5_DROME]	No	1	1	Q7JXF5	0.000658724	1x(HexNAc)	N-Term(Dimethyl);K23(Dimethyl)	HCD	2	1115.08	2229.16	0.631096	56.3946
Females	GLSTGTPAAAPASGAATTAPATK	GH12838p OS=Drosophila melanogaster GN=Nup62 PE=1 SV=1 - [Q7JXF5_DROME]	No	1	1	Q7JXF5	2.98032	1x(HexNAc)	N-Term(Dimethyl:2H(4));K23(Dimethyl:2H(4))	HCD	2	1119.11	2237.21	-1.84581	56.8633
Males	GLSTGTPAAAPASGAATTAPATK	GH12838p OS=Drosophila melanogaster GN=Nup62 PE=1 SV=1 - [Q7JXF5_DROME]	No	1	1	Q7JXF5	0.0725502	2x(HexNAc)	N-Term(Dimethyl);K23(Dimethyl)	ETciD	3	811.419	2432.24	1.23919	52.7616
Males	GLSTGTPAAAPASGAATTAPATK	GH12838p OS=Drosophila melanogaster GN=Nup62 PE=1 SV=1 - [Q7JXF5_DROME]	No	1	1	Q7JXF5	0.000124549	1x(HexNAc)	N-Term(Dimethyl);K23(Dimethyl)	ETciD	3	743.726	2229.16	0.542923	55.5003
Males	GLSTGTPAAAPASGAATTAPATK	GH12838p OS=Drosophila melanogaster GN=Nup62 PE=1 SV=1 - [Q7JXF5_DROME]	No	1	1	Q7JXF5	0.000551331	2x(HexNAc)	N-Term(Dimethyl);K23(Dimethyl)	ETciD	3	811.42	2432.25	2.59428	24.5135
Females	GLSTGTPAAAPASGAATTAPATK	GH12838p OS=Drosophila melanogaster GN=Nup62 PE=1 SV=1 - [Q7JXF5_DROME]	No	1	1	Q7JXF5	0.000546423	1x(HexNAc)	N-Term(Dimethyl);K23(Dimethyl)	ETciD	3	743.725	2229.16	0.378641	56.5854
Males	SAPNTAATTTGLLGGSGLGAPK	GH12838p OS=Drosophila melanogaster GN=Nup62 PE=1 SV=1 - [Q7JXF5_DROME]	No	1	1	Q7JXF5	0.425157	1x(HexNAc)	N-Term(Dimethyl);K22(Dimethyl)	HCD	3	734.395	2201.17	2.2626	51.2426
Females	SAPNTAATTTGLLGGSGLGAPK	GH12838p OS=Drosophila melanogaster GN=Nup62 PE=1 SV=1 - [Q7JXF5_DROME]	No	1	1	Q7JXF5	0.697577	1x(HexNAc)	N-Term(Dimethyl);K22(Dimethyl)	HCD	3	734.393	2201.16	-0.648898	89.921
Females	SAPNTAATTTGLLGGSGLGAPK	GH12838p OS=Drosophila melanogaster GN=Nup62 PE=1 SV=1 - [Q7JXF5_DROME]	No	1	1	Q7JXF5	1.21557	2x(HexNAc)	N-Term(Dimethyl:2H(4));K22(Dimethyl:2H(4))	HCD	3	804.77	2412.3	0.163065	86.4904
Males	SAPNTAATTTGLLGGSGLGAPK	GH12838p OS=Drosophila melanogaster GN=Nup62 PE=1 SV=1 - [Q7JXF5_DROME]	No	1	1	Q7JXF5	0.425157	1x(HexNAc)	N-Term(Dimethyl);K22(Dimethyl)	ETciD	3	734.395	2201.17	2.2626	51.2235
Females	SGAATTAPATK	GH12838p OS=Drosophila melanogaster GN=Nup62 PE=1 SV=1 - [Q7JXF5_DROME]	No	1	1	Q7JXF5	0.17513	1x(HexNAc)	N-Term(Dimethyl);K11(Dimethyl)	HCD	2	617.83	1234.65	-0.14818	19.6636
Females	STGTPAAAPASGAATTAPATK	GH12838p OS=Drosophila melanogaster GN=Nup62 PE=1 SV=1 - [Q7JXF5_DROME]	No	1	1	Q7JXF5	0.115618	2x(HexNAc)	N-Term(Dimethyl);K21(Dimethyl)	HCD	2	1131.57	2262.14	0.749251	41.9616
Females	STGTPAAAPASGAATTAPATK	GH12838p OS=Drosophila melanogaster GN=Nup62 PE=1 SV=1 - [Q7JXF5_DROME]	No	1	1	Q7JXF5	0.00267446	1x(HexNAc)	N-Term(Dimethyl);K21(Dimethyl)	HCD	2	1030.03	2059.05	-0.467856	42.0643
Females	STGTPAAAPASGAATTAPATK	GH12838p OS=Drosophila melanogaster GN=Nup62 PE=1 SV=1 - [Q7JXF5_DROME]	No	1	1	Q7JXF5	0.0185627	1x(HexNAc)	N-Term(Dimethyl);K21(Dimethyl)	HCD	2	1030.03	2059.05	-0.823565	43.8978
Females	STGTPAAAPASGAATTAPATK	GH12838p OS=Drosophila melanogaster GN=Nup62 PE=1 SV=1 - [Q7JXF5_DROME]	No	1	1	Q7JXF5	0.125296	2x(HexNAc)	N-Term(Dimethyl);K21(Dimethyl)	HCD	2	1131.57	2262.14	0.101702	41.2978
Females	STGTPAAAPASGAATTAPATK	GH12838p OS=Drosophila melanogaster GN=Nup62 PE=1 SV=1 - [Q7JXF5_DROME]	No	1	1	Q7JXF5	0.000869516	1x(HexNAc)	N-Term(Dimethyl);K21(Dimethyl)	HCD	3	687.023	2059.06	-0.207606	43.4943
Females	STGTPAAAPASGAATTAPATK	GH12838p OS=Drosophila melanogaster GN=Nup62 PE=1 SV=1 - [Q7JXF5_DROME]	No	1	1	Q7JXF5	0.00145029	1x(HexNAc)	N-Term(Dimethyl);K21(Dimethyl)	HCD	2	1030.03	2059.06	1.54782	43.5519
Males	STGTPAAAPASGAATTAPATK	GH12838p OS=Drosophila melanogaster GN=Nup62 PE=1 SV=1 - [Q7JXF5_DROME]	No	1	1	Q7JXF5	0.000150452	2x(HexNAc)	N-Term(Dimethyl);K21(Dimethyl)	ETciD	3	754.718	2262.14	1.74161	38.8844
Females	STGTPAAAPASGAATTAPATK	GH12838p OS=Drosophila melanogaster GN=Nup62 PE=1 SV=1 - [Q7JXF5_DROME]	No	1	1	Q7JXF5	0.00264852	2x(HexNAc)	N-Term(Dimethyl);K21(Dimethyl)	ETciD	3	754.717	2262.14	0.284627	41.3247
Females	STGTPAAAPASGAATTAPATK	GH12838p OS=Drosophila melanogaster GN=Nup62 PE=1 SV=1 - [Q7JXF5_DROME]	No	1	1	Q7JXF5	0.000228424	1x(HexNAc)	N-Term(Dimethyl);K21(Dimethyl)	ETciD	3	687.024	2059.06	0.414882	43.7741
Females	STQGAAPAPTLSTGGAFANLTTETK	GH12838p OS=Drosophila melanogaster GN=Nup62 PE=1 SV=1 - [Q7JXF5_DROME]	Yes	1	1	Q7JXF5	0.000419461	1x(HexNAc)	N-Term(Dimethyl);K25(Dimethyl)	HCD	3	884.453	2651.34	1.31795	96.2495
Males	SVVPTIATSAPNTAATTTGLLGGSGLGAPK	GH12838p OS=Drosophila melanogaster GN=Nup62 PE=1 SV=1 - [Q7JXF5_DROME]	No	1	1	Q7JXF5	0.0118876	2x(HexNAc)	N-Term(Dimethyl);K30(Dimethyl)	HCD	3	1058.23	3172.69	1.09359	68.4535
Females	TGTPAAAPASGAATTAPATK	GH12838p OS=Drosophila melanogaster GN=Nup62 PE=1 SV=1 - [Q7JXF5_DROME]	No	1	1	Q7JXF5	0.000809704	2x(HexNAc)	N-Term(Dimethyl);K20(Dimethyl)	HCD	2	1088.06	2175.1	0.576618	42.8018
Males	TSAPNTAATTTGLLGGSGLGAPK	GH12838p OS=Drosophila melanogaster GN=Nup62 PE=1 SV=1 - [Q7JXF5_DROME]	No	1	1	Q7JXF5	0.826754	1x(HexNAc)	N-Term(Dimethyl);K23(Dimethyl)	HCD	3	768.076	2302.21	-0.0686886	52.0176
Males	TSAPNTAATTTGLLGGSGLGAPK	GH12838p OS=Drosophila melanogaster GN=Nup62 PE=1 SV=1 - [Q7JXF5_DROME]	No	1	1	Q7JXF5	1.00557	1x(HexNAc)	N-Term(Dimethyl:2H(4));K23(Dimethyl:2H(4))	HCD	2	1155.64	2310.26	-0.424734	52.0925
Females	TSAPNTAATTTGLLGGSGLGAPK	GH12838p OS=Drosophila melanogaster GN=Nup62 PE=1 SV=1 - [Q7JXF5_DROME]	No	1	1	Q7JXF5	1.45175	1x(HexNAc)	N-Term(Dimethyl);K23(Dimethyl)	HCD	3	768.077	2302.22	1.2834	90.8274
Females	TSAPNTAATTTGLLGGSGLGAPK	GH12838p OS=Drosophila melanogaster GN=Nup62 PE=1 SV=1 - [Q7JXF5_DROME]	No	1	1	Q7JXF5	0.122367	2x(HexNAc)	N-Term(Dimethyl);K23(Dimethyl)	HCD	3	835.77	2505.3	1.02229	89.263
Females	TSAPNTAATTTGLLGGSGLGAPK	GH12838p OS=Drosophila melanogaster GN=Nup62 PE=1 SV=1 - [Q7JXF5_DROME]	No	1	1	Q7JXF5	1.97274	2x(HexNAc)	N-Term(Dimethyl:2H(4));K23(Dimethyl:2H(4))	HCD	3	838.453	2513.34	0.443329	87.1805
Females	TSAPNTAATTTGLLGGSGLGAPK	GH12838p OS=Drosophila melanogaster GN=Nup62 PE=1 SV=1 - [Q7JXF5_DROME]	No	1	1	Q7JXF5	3.28232	2x(HexNAc)	N-Term(Dimethyl:2H(4));K23(Dimethyl:2H(4))	HCD	3	838.453	2513.34	-0.139497	87.5135
Females	TSAPNTAATTTGLLGGSGLGAPK	GH12838p OS=Drosophila melanogaster GN=Nup62 PE=1 SV=1 - [Q7JXF5_DROME]	No	1	1	Q7JXF5	2.05007	1x(HexNAc)	N-Term(Dimethyl:2H(4));K23(Dimethyl:2H(4))	HCD	2	1155.64	2310.27	0.63203	91.068
Males	TSAPNTAATTTGLLGGSGLGAPK	GH12838p OS=Drosophila melanogaster GN=Nup62 PE=1 SV=1 - [Q7JXF5_DROME]	No	1	1	Q7JXF5	564.068	2x(HexNAc)	N-Term(Dimethyl:2H(4));K23(Dimethyl:2H(4))	ETciD	3	838.452	2513.34	-0.576618	49.1135
Males	TSAPNTAATTTGLLGGSGLGAPK	GH12838p OS=Drosophila melanogaster GN=Nup62 PE=1 SV=1 - [Q7JXF5_DROME]	No	1	1	Q7JXF5	0.826754	1x(HexNAc)	N-Term(Dimethyl);K23(Dimethyl)	ETciD	3	768.076	2302.21	-0.0686886	52.0045
Females	TTTGLLGGSGLGAPK	GH12838p OS=Drosophila melanogaster GN=Nup62 PE=1 SV=1 - [Q7JXF5_DROME]	No	1	1	Q7JXF5	0.149917	1x(HexNAc)	N-Term(Dimethyl);K15(Dimethyl)	HCD	2	794.943	1588.88	-0.374221	79.0325
Females	TTTGLLGGSGLGAPK	GH12838p OS=Drosophila melanogaster GN=Nup62 PE=1 SV=1 - [Q7JXF5_DROME]	No	1	1	Q7JXF5	0.236621	1x(HexNAc)	N-Term(Dimethyl);K15(Dimethyl)	HCD	2	794.943	1588.88	0.163575	79.4415
Females	VPTIATSAPNTAATTTGLLGGSGLGAPK	GH12838p OS=Drosophila melanogaster GN=Nup62 PE=1 SV=1 - [Q7JXF5_DROME]	No	1	1	Q7JXF5	0.000404817	2x(HexNAc)	N-Term(Dimethyl);K28(Dimethyl)	HCD	3	996.198	2986.58	-1.00918	101.43
Females	VPTIATSAPNTAATTTGLLGGSGLGAPK	GH12838p OS=Drosophila melanogaster GN=Nup62 PE=1 SV=1 - [Q7JXF5_DROME]	No	1	1	Q7JXF5	0.000182665	2x(HexNAc)	N-Term(Dimethyl);K28(Dimethyl)	HCD	3	996.2	2986.59	0.891413	102.08
Females	DAQDAGFSNASK	GH18222p OS=Drosophila melanogaster GN=Mal-A5 PE=1 SV=1 - [Q8T0N3_DROME]	Yes	3	1	Q8T0N3	0.461571	1x(HexNAc)	N-Term(Dimethyl);K12(Dimethyl)	HCD	2	735.341	1469.67	-0.775883	37.147
Males	DLVNSTSLQLQPK	GH18222p OS=Drosophila melanogaster GN=Mal-A5 PE=1 SV=1 - [Q8T0N3_DROME]	Yes	3	1	Q8T0N3	0.00120286	1x(HexNAc)	N-Term(Dimethyl);K13(Dimethyl)	ETciD	3	567.981	1701.93	0.580126	83.462
Females	GDLVNSTSLQLQPK	GH18222p OS=Drosophila melanogaster GN=Mal-A5 PE=1 SV=1 - [Q8T0N3_DROME]	Yes	3	1	Q8T0N3	0.000296405	1x(HexNAc)	N-Term(Dimethyl);K14(Dimethyl)	HCD	2	879.978	1758.95	-0.151559	80.2885
Females	GDLVNSTSLQLQPK	GH18222p OS=Drosophila melanogaster GN=Mal-A5 PE=1 SV=1 - [Q8T0N3_DROME]	Yes	3	1	Q8T0N3	0.000606699	1x(HexNAc)	N-Term(Dimethyl);K14(Dimethyl)	HCD	2	879.979	1758.95	1.16703	80.9227
Males	TDAQDAGFSNASK	GH18222p OS=Drosophila melanogaster GN=Mal-A5 PE=1 SV=1 - [Q8T0N3_DROME]	Yes	3	1	Q8T0N3	1.99776	1x(HexNAc)	N-Term(Dimethyl);K13(Dimethyl)	HCD	2	785.865	1570.72	-0.383595	37.3353
Males	TDAQDAGFSNASK	GH18222p OS=Drosophila melanogaster GN=Mal-A5 PE=1 SV=1 - [Q8T0N3_DROME]	Yes	3	1	Q8T0N3	1.8343	1x(HexNAc)	N-Term(Dimethyl:2H(4));K13(Dimethyl:2H(4))	HCD	2	789.891	1578.77	0.518897	48.2004
Females	TDAQDAGFSNASK	GH18222p OS=Drosophila melanogaster GN=Mal-A5 PE=1 SV=1 - [Q8T0N3_DROME]	Yes	3	1	Q8T0N3	1.79285	1x(HexNAc)	N-Term(Dimethyl);K13(Dimethyl)	HCD	2	785.866	1570.72	0.471281	39.6422
Females	TDAQDAGFSNASK	GH18222p OS=Drosophila melanogaster GN=Mal-A5 PE=1 SV=1 - [Q8T0N3_DROME]	Yes	3	1	Q8T0N3	1.67505	1x(HexNAc)	N-Term(Dimethyl:2H(4));K13(Dimethyl:2H(4))	HCD	2	789.89	1578.77	-0.40894	40.3064
Females	TDAQDAGFSNASK	GH18222p OS=Drosophila melanogaster GN=Mal-A5 PE=1 SV=1 - [Q8T0N3_DROME]	Yes	3	1	Q8T0N3	1.93613	1x(HexNAc)	N-Term(Dimethyl:2H(4));K13(Dimethyl:2H(4))	HCD	2	789.891	1578.77	0.518897	32.6783
Males	VGDLVNSTSLQ	GH18222p OS=Drosophila melanogaster GN=Mal-A5 PE=1 SV=1 - [Q8T0N3_DROME]	Yes	3	1	Q8T0N3	0.159777	1x(HexNAc)	N-Term(Dimethyl)	HCD	2	682.352	1363.7	0.501637	75.5547
Females	VGDLVNSTSLQLQPK	GH18222p OS=Drosophila melanogaster GN=Mal-A5 PE=1 SV=1 - [Q8T0N3_DROME]	Yes	3	1	Q8T0N3	0.296733	1x(HexNAc)	N-Term(Dimethyl);K15(Dimethyl)	HCD	2	929.514	1858.02	1.99196	83.8894
Females	VGDLVNSTSLQLQPK	GH18222p OS=Drosophila melanogaster GN=Mal-A5 PE=1 SV=1 - [Q8T0N3_DROME]	Yes	3	1	Q8T0N3	0.315302	1x(HexNAc)	N-Term(Dimethyl);K15(Dimethyl)	HCD	2	929.512	1858.02	0.415186	85.7477
Females	WTDAQDAGFSNASK	GH18222p OS=Drosophila melanogaster GN=Mal-A5 PE=1 SV=1 - [Q8T0N3_DROME]	Yes	3	1	Q8T0N3	3.30653	1x(HexNAc)	N-Term(Dimethyl:2H(4));K14(Dimethyl:2H(4))	HCD	2	882.93	1764.85	0.547917	56.5109
Females	WTDAQDAGFSNASK	GH18222p OS=Drosophila melanogaster GN=Mal-A5 PE=1 SV=1 - [Q8T0N3_DROME]	Yes	3	1	Q8T0N3	3.60355	1x(HexNAc)	N-Term(Dimethyl:2H(4));K14(Dimethyl:2H(4))	HCD	2	882.931	1764.85	1.03209	44.7339
Females	NISLGNSFVNSSK	GH25793p OS=Drosophila melanogaster GN=Vrp1 PE=1 SV=1 - [Q8SX98_DROME]	Yes	7	1	Q8SX98	4.91912	1x(HexNAc)	N-Term(Dimethyl:2H(4));K13(Dimethyl:2H(4))	HCD	2	817.448	1633.89	0.370475	81.8288
Females	NISLGNSFVNSSK	GH25793p OS=Drosophila melanogaster GN=Vrp1 PE=1 SV=1 - [Q8SX98_DROME]	Yes	7	1	Q8SX98	2.21441	1x(HexNAc)	N-Term(Dimethyl:2H(4));K13(Dimethyl:2H(4))	HCD	2	817.448	1633.89	-0.00308294	81.5741
Males	DQGLTLTER	GH26960p OS=Drosophila melanogaster GN=Porin2 PE=1 SV=1 - [Q9VKP2_DROME]	No	1	1	Q9VKP2	2.64106	2x(HexNAc)	N-Term(Dimethyl:2H(4))	HCD	3	490.921	1470.75	0.444063	71.8441
Males	VGELLSNNSR	Glucose dehydrogenase [FAD, quinone] OS=Drosophila melanogaster GN=Gld PE=3 SV=3 - [DHGL_DROME]	Yes	1	1	P18173	13.7939	1x(HexNAc)	N-Term(Dimethyl:2H(4))	HCD	2	662.357	1323.71	1.25819	41.0235
Males	VNATVQSPN	Glutactin OS=Drosophila melanogaster GN=Glt PE=1 SV=2 - [GLT_DROME]	Yes	1	1	P33438	1.27608	1x(HexNAc)	N-Term(Dimethyl:2H(4))	HCD	2	582.806	1164.6	-0.281404	44.4794
Females	VNATVQSPN	Glutactin OS=Drosophila melanogaster GN=Glt PE=1 SV=2 - [GLT_DROME]	Yes	1	1	P33438	1.79061	1x(HexNAc)	N-Term(Dimethyl:2H(4))	HCD	2	582.806	1164.61	0.871582	38.8678
Females	VNATVQSPN	Glutactin OS=Drosophila melanogaster GN=Glt PE=1 SV=2 - [GLT_DROME]	Yes	1	1	P33438	1.76329	1x(HexNAc)	N-Term(Dimethyl:2H(4))	HCD	2	582.806	1164.6	0.137864	37.3504
Females	VNATVQSPN	Glutactin OS=Drosophila melanogaster GN=Glt PE=1 SV=2 - [GLT_DROME]	Yes	1	1	P33438	3.06648	1x(HexNAc)	N-Term(Dimethyl:2H(4))	HCD	2	582.806	1164.61	0.661948	36.6432
Females	VNATVQSPNCA	Glutactin OS=Drosophila melanogaster GN=Glt PE=1 SV=2 - [GLT_DROME]	Yes	1	1	P33438	7.91263	1x(HexNAc)	N-Term(Dimethyl:2H(4));C10(Carbamidomethyl)	HCD	2	698.341	1395.68	2.19626	45.7153
Females	TTSAPTVASSVK	Golgi-localized, gamma-adaptin ear containing, ARF binding protein OS=Drosophila melanogaster GN=Gga PE=1 SV=2 - [Q9W329_DROME]	No	1	1	Q9W329	0.263453	1x(HexNAc)	N-Term(Dimethyl);K12(Dimethyl)	HCD	2	704.384	1407.76	1.8023	44.3832
Females	TTSAPTVASSVK	Golgi-localized, gamma-adaptin ear containing, ARF binding protein OS=Drosophila melanogaster GN=Gga PE=1 SV=2 - [Q9W329_DROME]	No	1	1	Q9W329	0.421266	1x(HexNAc)	N-Term(Dimethyl);K12(Dimethyl)	HCD	2	704.383	1407.76	0.328188	45.8672
Females	TTSAPTVASSVK	Golgi-localized, gamma-adaptin ear containing, ARF binding protein OS=Drosophila melanogaster GN=Gga PE=1 SV=2 - [Q9W329_DROME]	No	1	1	Q9W329	0.697885	1x(HexNAc)	N-Term(Dimethyl:2H(4));K12(Dimethyl:2H(4))	HCD	2	708.408	1415.81	0.899415	45.7105
Females	SNLIAQNVSK	Gp210 ortholog, isoform A OS=Drosophila melanogaster GN=Gp210 PE=1 SV=1 - [A1Z6H7_DROME]	Yes	1	1	A1Z6H7	392.837	1x(HexNAc)	N-Term(Dimethyl:2H(4));K10(Dimethyl:2H(4))	HCD	2	670.898	1340.79	0.894531	49.6012
Females	APPTTTTNTHHQIPQGGAAANISK	Histone acetyltransferase OS=Drosophila melanogaster GN=enok PE=1 SV=2 - [Q9W1A9_DROME]	Yes	1	1	Q9W1A9	0.618075	1x(HexNAc)	N-Term(Dimethyl);K24(Dimethyl)	ETciD	4	668.847	2672.37	1.36587	48.6558
Males	VPVSSSLGGPPTAGNNDQR	Histone acetyltransferase OS=Drosophila melanogaster GN=enok PE=1 SV=2 - [Q9W1A9_DROME]	No	1	1	Q9W1A9	0.000360033	1x(HexNAc)	N-Term(Dimethyl)	HCD	3	695.348	2084.03	2.08061	56.9735
Males	VPVSSSLGGPPTAGNNDQR	Histone acetyltransferase OS=Drosophila melanogaster GN=enok PE=1 SV=2 - [Q9W1A9_DROME]	No	1	1	Q9W1A9	0.000521349	1x(HexNAc)	N-Term(Dimethyl)	ETciD	3	695.348	2084.03	2.08061	56.9652
Females	SGAATAGGATIVESK	Histone-lysine N-methyltransferase trr OS=Drosophila melanogaster GN=trr PE=1 SV=2 - [TRR_DROME]	No	1	1	Q8IRW8	2349.74	1x(HexNAc)	N-Term(Dimethyl:2H(4));K15(Dimethyl:2H(4))	HCD	2	793.94	1586.87	0.592558	45.3063
Females	AGGTATVATSQSSGGIR	Homeotic protein female sterile OS=Drosophila melanogaster GN=fs(1)h PE=1 SV=2 - [FSH_DROME]	No	2	1	P13709	6.60075	1x(HexNAc)	N-Term(Dimethyl:2H(4))	HCD	2	878.455	1755.9	0.536744	40.3679
Males	GGTATVATSQSSGGIR	Homeotic protein female sterile OS=Drosophila melanogaster GN=fs(1)h PE=1 SV=2 - [FSH_DROME]	No	2	1	P13709	6.62283	1x(HexNAc)	N-Term(Dimethyl:2H(4))	HCD	2	842.938	1684.87	2.08715	33.1023
Females	GGTATVATSQSSGGIR	Homeotic protein female sterile OS=Drosophila melanogaster GN=fs(1)h PE=1 SV=2 - [FSH_DROME]	No	2	1	P13709	3.72734	1x(HexNAc)	N-Term(Dimethyl:2H(4))	HCD	2	842.937	1684.87	0.493229	38.2294
Females	GGTATVATSQSSGGIR	Homeotic protein female sterile OS=Drosophila melanogaster GN=fs(1)h PE=1 SV=2 - [FSH_DROME]	No	2	1	P13709	4.55078	1x(HexNAc)	N-Term(Dimethyl:2H(4))	HCD	3	562.293	1684.87	0.0143168	38.3291
Males	GNQQIIIVTTGGNVR	Host cell factor OS=Drosophila melanogaster GN=Hcf PE=1 SV=2 - [HCF_DROME]	No	1	1	Q9V4C8	0.902689	2x(HexNAc)	N-Term(Dimethyl)	HCD	2	1002.54	2004.06	1.94483	35.7369
Males	GNQQIIIVTTGGNVR	Host cell factor OS=Drosophila melanogaster GN=Hcf PE=1 SV=2 - [HCF_DROME]	No	1	1	Q9V4C8	0.820808	2x(HexNAc)	N-Term(Dimethyl)	HCD	3	668.693	2004.06	1.96858	35.7471
Females	GNQQIIIVTTGGNVR	Host cell factor OS=Drosophila melanogaster GN=Hcf PE=1 SV=2 - [HCF_DROME]	No	1	1	Q9V4C8	2.07206	2x(HexNAc)	N-Term(Dimethyl:2H(4))	HCD	2	1004.55	2008.09	0.136916	68.9674
Females	GNQQIIIVTTGGNVR	Host cell factor OS=Drosophila melanogaster GN=Hcf PE=1 SV=2 - [HCF_DROME]	No	1	1	Q9V4C8	2.04333	2x(HexNAc)	N-Term(Dimethyl:2H(4))	HCD	3	670.034	2008.09	0.464561	68.9849
Males	GSQIQKPIVSGNVLK	Host cell factor OS=Drosophila melanogaster GN=Hcf PE=1 SV=2 - [HCF_DROME]	No	1	1	Q9V4C8	1172.08	1x(HexNAc)	N-Term(Dimethyl:2H(4));K6(Dimethyl:2H(4));K15(Dimethyl:2H(4))	HCD	3	623.06	1867.16	-0.603917	33.8173
Males	GSQIQKPIVSGNVLK	Host cell factor OS=Drosophila melanogaster GN=Hcf PE=1 SV=2 - [HCF_DROME]	No	1	1	Q9V4C8	809.412	1x(HexNAc)	N-Term(Dimethyl:2H(4));K6(Dimethyl:2H(4));K15(Dimethyl:2H(4))	ETciD	3	623.06	1867.16	-0.603917	33.8014
Males	GTPLGNQQIIIVTTGGNVR	Host cell factor OS=Drosophila melanogaster GN=Hcf PE=1 SV=2 - [HCF_DROME]	No	1	1	Q9V4C8	0.66832	2x(HexNAc)	N-Term(Dimethyl)	HCD	3	791.427	2372.27	-0.00778989	49.1731
Males	GTPLGNQQIIIVTTGGNVR	Host cell factor OS=Drosophila melanogaster GN=Hcf PE=1 SV=2 - [HCF_DROME]	No	1	1	Q9V4C8	0.708166	2x(HexNAc)	N-Term(Dimethyl)	HCD	2	1186.64	2372.27	0.846922	49.1799
Females	GTPLGNQQIIIVTTGGNVR	Host cell factor OS=Drosophila melanogaster GN=Hcf PE=1 SV=2 - [HCF_DROME]	No	1	1	Q9V4C8	0.83119	2x(HexNAc)	N-Term(Dimethyl)	HCD	3	791.427	2372.27	-0.702463	87.9967
Females	GTPLGNQQIIIVTTGGNVR	Host cell factor OS=Drosophila melanogaster GN=Hcf PE=1 SV=2 - [HCF_DROME]	No	1	1	Q9V4C8	1.17492	2x(HexNAc)	N-Term(Dimethyl:2H(4))	HCD	2	1188.65	2376.29	0.142923	87.9521
Males	GTPLGNQQIIIVTTGGNVR	Host cell factor OS=Drosophila melanogaster GN=Hcf PE=1 SV=2 - [HCF_DROME]	No	1	1	Q9V4C8	0.66832	2x(HexNAc)	N-Term(Dimethyl)	ETciD	3	791.427	2372.27	-0.00778989	49.1607
Females	GTSSNNSPATTTALSAR	Host cell factor OS=Drosophila melanogaster GN=Hcf PE=1 SV=2 - [HCF_DROME]	Yes	1	1	Q9V4C8	2.57131	1x(HexNAc)	N-Term(Dimethyl:2H(4))	HCD	2	935.968	1870.93	-0.710517	47.0689
Females	IPQSQPVTETNNHSVATIK	Host cell factor OS=Drosophila melanogaster GN=Hcf PE=1 SV=2 - [HCF_DROME]	Yes	1	1	Q9V4C8	0.000514683	1x(HexNAc)	N-Term(Dimethyl);K19(Dimethyl)	ETciD	3	775.077	2323.22	0.985034	53.7919
Males	IVTTGGNVR	Host cell factor OS=Drosophila melanogaster GN=Hcf PE=1 SV=2 - [HCF_DROME]	No	1	1	Q9V4C8	1.95831	2x(HexNAc)	N-Term(Dimethyl:2H(4))	HCD	2	677.873	1354.74	1.1709	32.0661
Females	LGNQQIIIVTTGGNVR	Host cell factor OS=Drosophila melanogaster GN=Hcf PE=1 SV=2 - [HCF_DROME]	No	1	1	Q9V4C8	968.645	2x(HexNAc)	N-Term(Dimethyl:2H(4))	ETciD	3	707.728	2121.17	0.0253623	79.3609
Males	QGSTVPGSQIQKPIVSGNVLK	Host cell factor OS=Drosophila melanogaster GN=Hcf PE=1 SV=2 - [HCF_DROME]	No	1	1	Q9V4C8	4.23175	1x(HexNAc)	N-Term(Dimethyl:2H(4));K12(Dimethyl:2H(4));K21(Dimethyl:2H(4))	HCD	3	812.822	2436.45	2.09025	41.3383
Males	QGSTVPGSQIQKPIVSGNVLK	Host cell factor OS=Drosophila melanogaster GN=Hcf PE=1 SV=2 - [HCF_DROME]	No	1	1	Q9V4C8	4.23175	1x(HexNAc)	N-Term(Dimethyl:2H(4));K12(Dimethyl:2H(4));K21(Dimethyl:2H(4))	ETciD	3	812.822	2436.45	2.09025	41.3296
Females	QIIIVTTGGNVR	Host cell factor OS=Drosophila melanogaster GN=Hcf PE=1 SV=2 - [HCF_DROME]	No	1	1	Q9V4C8	595.9	2x(HexNAc)	N-Term(Dimethyl:2H(4))	HCD	2	854.987	1708.97	1.76462	70.006
Males	QPTSSTTTSIGGK	Host cell factor OS=Drosophila melanogaster GN=Hcf PE=1 SV=2 - [HCF_DROME]	No	1	1	Q9V4C8	0.654595	1x(HexNAc)	N-Term(Dimethyl);K13(Dimethyl)	HCD	2	762.395	1523.78	1.202	25.213
Females	QPTSSTTTSIGGK	Host cell factor OS=Drosophila melanogaster GN=Hcf PE=1 SV=2 - [HCF_DROME]	No	1	1	Q9V4C8	1.10246	1x(HexNAc)	N-Term(Dimethyl:2H(4));K13(Dimethyl:2H(4))	HCD	2	766.419	1531.83	0.53003	28.643
Males	QPTSSTTTSIGGK	Host cell factor OS=Drosophila melanogaster GN=Hcf PE=1 SV=2 - [HCF_DROME]	No	1	1	Q9V4C8	0.654595	1x(HexNAc)	N-Term(Dimethyl:2H(4));K13(Dimethyl:2H(4))	ETciD	2	766.419	1531.83	0.53003	25.4655
Males	SGGMTVQTLPK	Host cell factor OS=Drosophila melanogaster GN=Hcf PE=1 SV=2 - [HCF_DROME]	No	1	1	Q9V4C8	2.75191	1x(HexNAc)	N-Term(Dimethyl:2H(4));M4(Oxidation);K11(Dimethyl:2H(4))	HCD	2	701.391	1401.77	0.261556	38.1822
Females	SGGMTVQTLPK	Host cell factor OS=Drosophila melanogaster GN=Hcf PE=1 SV=2 - [HCF_DROME]	No	1	1	Q9V4C8	1.26582	1x(HexNAc)	N-Term(Dimethyl);M4(Oxidation);K11(Dimethyl)	HCD	2	697.366	1393.73	0.73192	44.8647
Females	SGGMTVQTLPK	Host cell factor OS=Drosophila melanogaster GN=Hcf PE=1 SV=2 - [HCF_DROME]	No	1	1	Q9V4C8	1.25401	1x(HexNAc)	N-Term(Dimethyl);K11(Dimethyl)	HCD	2	689.368	1377.73	0.150651	60.8709
Females	SGGMTVQTLPK	Host cell factor OS=Drosophila melanogaster GN=Hcf PE=1 SV=2 - [HCF_DROME]	No	1	1	Q9V4C8	1.37806	1x(HexNAc)	N-Term(Dimethyl);M4(Oxidation);K11(Dimethyl)	HCD	2	697.366	1393.72	0.381578	44.5812
Females	SGGMTVQTLPK	Host cell factor OS=Drosophila melanogaster GN=Hcf PE=1 SV=2 - [HCF_DROME]	No	1	1	Q9V4C8	0.767456	1x(HexNAc)	N-Term(Dimethyl);M4(Oxidation);K11(Dimethyl)	HCD	2	697.366	1393.72	-0.0563506	43.6436
Females	SGGMTVQTLPK	Host cell factor OS=Drosophila melanogaster GN=Hcf PE=1 SV=2 - [HCF_DROME]	No	1	1	Q9V4C8	0.868972	1x(HexNAc)	N-Term(Dimethyl:2H(4));M4(Oxidation);K11(Dimethyl:2H(4))	HCD	2	701.392	1401.78	1.13238	43.1383
Females	SGGMTVQTLPK	Host cell factor OS=Drosophila melanogaster GN=Hcf PE=1 SV=2 - [HCF_DROME]	No	1	1	Q9V4C8	0.99526	1x(HexNAc)	N-Term(Dimethyl:2H(4));M4(Oxidation);K11(Dimethyl:2H(4))	HCD	2	701.391	1401.77	0.000307869	43.5029
Females	SGGMTVQTLPK	Host cell factor OS=Drosophila melanogaster GN=Hcf PE=1 SV=2 - [HCF_DROME]	No	1	1	Q9V4C8	0.958497	1x(HexNAc)	N-Term(Dimethyl:2H(4));K11(Dimethyl:2H(4))	HCD	2	693.394	1385.78	0.6472	60.0045
Females	SGGMTVQTLPK	Host cell factor OS=Drosophila melanogaster GN=Hcf PE=1 SV=2 - [HCF_DROME]	No	1	1	Q9V4C8	1.10482	1x(HexNAc)	N-Term(Dimethyl:2H(4));M4(Oxidation);K11(Dimethyl:2H(4))	HCD	2	701.391	1401.77	-0.26094	45.1531
Females	SIATSTSDPLSVR	Host cell factor OS=Drosophila melanogaster GN=Hcf PE=1 SV=2 - [HCF_DROME]	No	1	1	Q9V4C8	5.44364	2x(HexNAc)	N-Term(Dimethyl:2H(4))	HCD	2	886.461	1771.91	1.96511	63.9586
Males	SQPTSSTTTSIGGK	Host cell factor OS=Drosophila melanogaster GN=Hcf PE=1 SV=2 - [HCF_DROME]	No	1	1	Q9V4C8	2.4537	1x(HexNAc)	N-Term(Dimethyl);K14(Dimethyl)	HCD	2	805.91	1610.81	0.880171	31.7911
Females	SQPTSSTTTSIGGK	Host cell factor OS=Drosophila melanogaster GN=Hcf PE=1 SV=2 - [HCF_DROME]	No	1	1	Q9V4C8	1.4235	1x(HexNAc)	N-Term(Dimethyl);K14(Dimethyl)	HCD	2	805.91	1610.81	0.122353	28.405
Females	SQPTSSTTTSIGGK	Host cell factor OS=Drosophila melanogaster GN=Hcf PE=1 SV=2 - [HCF_DROME]	No	1	1	Q9V4C8	3.49514	1x(HexNAc)	N-Term(Dimethyl);K14(Dimethyl)	HCD	2	805.91	1610.81	0.501262	35.1562
Females	SQPTSSTTTSIGGK	Host cell factor OS=Drosophila melanogaster GN=Hcf PE=1 SV=2 - [HCF_DROME]	No	1	1	Q9V4C8	7.9988	2x(HexNAc)	N-Term(Dimethyl:2H(4));K14(Dimethyl:2H(4))	HCD	2	911.475	1821.94	0.136535	34.0535
Males	SQPTSSTTTSIGGK	Host cell factor OS=Drosophila melanogaster GN=Hcf PE=1 SV=2 - [HCF_DROME]	No	1	1	Q9V4C8	2.4537	1x(HexNAc)	N-Term(Dimethyl:2H(4));K14(Dimethyl:2H(4))	ETciD	2	809.936	1618.86	1.07538	31.6444
Females	SQPTSSTTTSIGGK	Host cell factor OS=Drosophila melanogaster GN=Hcf PE=1 SV=2 - [HCF_DROME]	No	1	1	Q9V4C8	1.94974	1x(HexNAc)	N-Term(Dimethyl:2H(4));K14(Dimethyl:2H(4))	ETciD	3	540.293	1618.86	0.878566	36.3791
Females	SQPTSSTTTSIGGK	Host cell factor OS=Drosophila melanogaster GN=Hcf PE=1 SV=2 - [HCF_DROME]	No	1	1	Q9V4C8	423.932	1x(HexNAc)	N-Term(Dimethyl:2H(4));K14(Dimethyl:2H(4))	ETciD	3	540.292	1618.86	0.199921	35.0828
Males	STVPGSQIQKPIVSGNVLK	Host cell factor OS=Drosophila melanogaster GN=Hcf PE=1 SV=2 - [HCF_DROME]	No	1	1	Q9V4C8	711.352	1x(HexNAc)	N-Term(Dimethyl:2H(4));K10(Dimethyl:2H(4));K19(Dimethyl:2H(4))	ETciD	3	751.128	2251.37	1.02964	41.405
Males	TPLGNQQIIIVTTGGNVR	Host cell factor OS=Drosophila melanogaster GN=Hcf PE=1 SV=2 - [HCF_DROME]	No	1	1	Q9V4C8	0.176199	2x(HexNAc)	N-Term(Dimethyl)	HCD	3	772.421	2315.25	1.11939	46.8166
Females	TPLGNQQIIIVTTGGNVR	Host cell factor OS=Drosophila melanogaster GN=Hcf PE=1 SV=2 - [HCF_DROME]	No	1	1	Q9V4C8	0.225335	2x(HexNAc)	N-Term(Dimethyl)	HCD	3	772.421	2315.25	1.67299	84.5506
Females	TPLGNQQIIIVTTGGNVR	Host cell factor OS=Drosophila melanogaster GN=Hcf PE=1 SV=2 - [HCF_DROME]	No	1	1	Q9V4C8	0.225904	2x(HexNAc)	N-Term(Dimethyl)	HCD	2	1158.13	2315.25	0.439776	84.6386
Males	TPLGNQQIIIVTTGGNVR	Host cell factor OS=Drosophila melanogaster GN=Hcf PE=1 SV=2 - [HCF_DROME]	No	1	1	Q9V4C8	0.176199	2x(HexNAc)	N-Term(Dimethyl)	ETciD	3	772.421	2315.25	1.11939	46.8031
Females	TSGGMTVQTLPK	Host cell factor OS=Drosophila melanogaster GN=Hcf PE=1 SV=2 - [HCF_DROME]	No	1	1	Q9V4C8	1.14958	1x(HexNAc)	N-Term(Dimethyl:2H(4));M5(Oxidation);K12(Dimethyl:2H(4))	HCD	2	751.916	1502.83	1.90145	45.2949
Females	TSGGMTVQTLPK	Host cell factor OS=Drosophila melanogaster GN=Hcf PE=1 SV=2 - [HCF_DROME]	No	1	1	Q9V4C8	7.09942	1x(HexNAc)	N-Term(Dimethyl:2H(4));M5(Oxidation);K12(Dimethyl:2H(4))	HCD	2	751.915	1502.82	0.601811	46.6253
Males	TSSTTTSIGGK	Host cell factor OS=Drosophila melanogaster GN=Hcf PE=1 SV=2 - [HCF_DROME]	No	1	1	Q9V4C8	100000	1x(HexNAc)	N-Term(Dimethyl:2H(4));K11(Dimethyl:2H(4))	HCD	2	653.864	1306.72	1.38542	16.1267
Males	TSSTTTSIGGK	Host cell factor OS=Drosophila melanogaster GN=Hcf PE=1 SV=2 - [HCF_DROME]	No	1	1	Q9V4C8	3.66883	1x(HexNAc)	N-Term(Dimethyl:2H(4));K11(Dimethyl:2H(4))	ETciD	2	653.864	1306.72	1.10517	33.6831
Males	TSSTTTSIGGK	Host cell factor OS=Drosophila melanogaster GN=Hcf PE=1 SV=2 - [HCF_DROME]	No	1	1	Q9V4C8	100000	1x(HexNAc)	N-Term(Dimethyl:2H(4));K11(Dimethyl:2H(4))	ETciD	2	653.864	1306.72	1.38542	16.1107
Females	TSSTTTSIGGK	Host cell factor OS=Drosophila melanogaster GN=Hcf PE=1 SV=2 - [HCF_DROME]	No	1	1	Q9V4C8	4.01302	1x(HexNAc)	N-Term(Dimethyl:2H(4));K11(Dimethyl:2H(4))	ETciD	2	653.863	1306.72	0.451245	29.2981
Males	DTPITCSPPTPENNHTLK	Integrin alpha-PS2 OS=Drosophila melanogaster GN=if PE=1 SV=2 - [ITA2_DROME]	Yes	1	1	P12080	6490.44	1x(HexNAc)	N-Term(Dimethyl:2H(4));C6(Carbamidomethyl);K18(Dimethyl:2H(4))	ETciD	3	763.723	2289.15	0.563568	59.1635
Males	GNQNNVSLIVGAPK	Integrin alpha-PS2 OS=Drosophila melanogaster GN=if PE=1 SV=2 - [ITA2_DROME]	Yes	1	1	P12080	1.28296	1x(HexNAc)	N-Term(Dimethyl);K14(Dimethyl)	HCD	2	835.461	1669.92	1.85181	37.4084
Females	GNQNNVSLIVGAPK	Integrin alpha-PS2 OS=Drosophila melanogaster GN=if PE=1 SV=2 - [ITA2_DROME]	Yes	1	1	P12080	1.04074	1x(HexNAc)	N-Term(Dimethyl:2H(4));K14(Dimethyl:2H(4))	HCD	2	839.487	1677.97	2.25373	71.2853
Females	GNQNNVSLIVGAPK	Integrin alpha-PS2 OS=Drosophila melanogaster GN=if PE=1 SV=2 - [ITA2_DROME]	Yes	1	1	P12080	1.07842	1x(HexNAc)	N-Term(Dimethyl:2H(4));K14(Dimethyl:2H(4))	HCD	3	559.993	1677.97	1.95472	71.3397
Males	GVLVSNSTDAGDKLSPK	Integrin alpha-PS2 OS=Drosophila melanogaster GN=if PE=1 SV=2 - [ITA2_DROME]	Yes	1	1	P12080	2.5709	1x(HexNAc)	N-Term(Dimethyl:2H(4));K13(Dimethyl:2H(4));K17(Dimethyl:2H(4))	HCD	3	663.05	1987.14	0.683019	57.431
Males	GVLVSNSTDAGDKLSPK	Integrin alpha-PS2 OS=Drosophila melanogaster GN=if PE=1 SV=2 - [ITA2_DROME]	Yes	1	1	P12080	2.5709	1x(HexNAc)	N-Term(Dimethyl:2H(4));K13(Dimethyl:2H(4));K17(Dimethyl:2H(4))	ETciD	3	663.05	1987.14	0.683019	57.4174
Males	NQNNVSLIVGAPK	Integrin alpha-PS2 OS=Drosophila melanogaster GN=if PE=1 SV=2 - [ITA2_DROME]	Yes	1	1	P12080	0.767927	1x(HexNAc)	N-Term(Dimethyl);K13(Dimethyl)	HCD	2	806.95	1612.89	1.757	37.5274
Females	NQNNVSLIVGAPK	Integrin alpha-PS2 OS=Drosophila melanogaster GN=if PE=1 SV=2 - [ITA2_DROME]	Yes	1	1	P12080	0.595078	1x(HexNAc)	N-Term(Dimethyl);K13(Dimethyl)	HCD	2	806.949	1612.89	0.394683	71.5001
Females	NQNNVSLIVGAPK	Integrin alpha-PS2 OS=Drosophila melanogaster GN=if PE=1 SV=2 - [ITA2_DROME]	Yes	1	1	P12080	0.540907	1x(HexNAc)	N-Term(Dimethyl);K13(Dimethyl)	HCD	2	806.95	1612.89	0.848787	70.902
Females	SNSTDAGDKLSPK	Integrin alpha-PS2 OS=Drosophila melanogaster GN=if PE=1 SV=2 - [ITA2_DROME]	Yes	1	1	P12080	1.63503	1x(HexNAc)	N-Term(Dimethyl:2H(4));K9(Dimethyl:2H(4));K13(Dimethyl:2H(4))	HCD	3	540.303	1618.89	0.881886	29.6952
Males	VLVSNSTDAGDKLSPK	Integrin alpha-PS2 OS=Drosophila melanogaster GN=if PE=1 SV=2 - [ITA2_DROME]	Yes	1	1	P12080	2.44223	2x(HexNAc)	N-Term(Dimethyl:2H(4));K12(Dimethyl:2H(4));K16(Dimethyl:2H(4))	ETciD	3	711.736	2133.19	0.130312	57.5259
Males	DNDSSNVVELVK	Integrin beta-PS OS=Drosophila melanogaster GN=mys PE=1 SV=3 - [ITBX_DROME]	Yes	2	1	P11584	0.902539	1x(HexNAc)	N-Term(Dimethyl:2H(4));K12(Dimethyl:2H(4))	HCD	2	793.426	1585.84	2.38467	74.9988
Females	DNDSSNVVELVK	Integrin beta-PS OS=Drosophila melanogaster GN=mys PE=1 SV=3 - [ITBX_DROME]	Yes	2	1	P11584	1.02042	1x(HexNAc)	N-Term(Dimethyl:2H(4));K12(Dimethyl:2H(4))	HCD	2	793.424	1585.84	-0.617352	72.8444
Females	TSGTTATTVGTPSSATK	Jumonji, AT rich interactive domain 2 OS=Drosophila melanogaster GN=Jarid2 PE=1 SV=3 - [Q9VT00_DROME]	No	1	1	Q9VT00	1514.84	1x(HexNAc)	N-Term(Dimethyl:2H(4));K17(Dimethyl:2H(4))	HCD	2	917.991	1834.97	0.384884	39.5326
Females	TSGTTATTVGTPSSATK	Jumonji, AT rich interactive domain 2 OS=Drosophila melanogaster GN=Jarid2 PE=1 SV=3 - [Q9VT00_DROME]	No	1	1	Q9VT00	594.015	1x(HexNAc)	N-Term(Dimethyl:2H(4));K17(Dimethyl:2H(4))	ETciD	3	612.329	1834.97	-0.653571	39.627
Females	MPSTSGSNTGTSTSSSK	Kismet, isoform F OS=Drosophila melanogaster GN=kis PE=1 SV=1 - [M9NEL3_DROME]	No	6	1	M9NEL3	0.89904	1x(HexNAc)	N-Term(Dimethyl);K17(Dimethyl)	ETciD	2	938.428	1875.85	-0.027624	28.7139
Females	NLLNGATSSASNTSSTQSK	Kismet, isoform F OS=Drosophila melanogaster GN=kis PE=1 SV=1 - [M9NEL3_DROME]	No	6	1	M9NEL3	2.62661	2x(HexNAc)	N-Term(Dimethyl:2H(4));K19(Dimethyl:2H(4))	ETciD	3	780.063	2338.17	1.22654	48.7926
Females	NLLNGATSSASNTSSTQSK	Kismet, isoform F OS=Drosophila melanogaster GN=kis PE=1 SV=1 - [M9NEL3_DROME]	No	6	1	M9NEL3	1.52311	2x(HexNAc)	N-Term(Dimethyl:2H(4));K19(Dimethyl:2H(4))	ETciD	3	780.062	2338.17	0.756676	49.8338
Females	NLLNGATSSASNTSSTQSK	Kismet, isoform F OS=Drosophila melanogaster GN=kis PE=1 SV=1 - [M9NEL3_DROME]	No	6	1	M9NEL3	3.1293	2x(HexNAc)	N-Term(Dimethyl:2H(4));K19(Dimethyl:2H(4))	ETciD	3	780.062	2338.17	0.600053	49.8916
Males	QPPTSGAGGAGAK	Kismet, isoform F OS=Drosophila melanogaster GN=kis PE=1 SV=1 - [M9NEL3_DROME]	No	5	1	M9NEL3	887.446	1x(HexNAc)	N-Term(Dimethyl:2H(4));K13(Dimethyl:2H(4))	ETciD	2	683.377	1365.75	0.679146	18.893
Females	GSGGNSVSAISASGGGK	Krueppel target at 95D, isoform D OS=Drosophila melanogaster GN=KrT95D PE=1 SV=1 - [Q95R71_DROME]	No	3	1	Q95R71	0.00530828	1x(HexNAc)	N-Term(Dimethyl);K17(Dimethyl)	HCD	3	551.277	1651.82	1.12993	74.1673
Females	SSATVCVTTNNASSATK	La related protein, isoform F OS=Drosophila melanogaster GN=larp PE=1 SV=1 - [A0A0B4K6K9_DROME]	Yes	2	1	A0A0B4K6K9	0.000977794	1x(HexNAc)	N-Term(Dimethyl);C6(Carbamidomethyl);K17(Dimethyl)	HCD	2	979.474	1957.94	1.15481	43.4714
Females	TTTSTATTTTNNNIK	La related protein, isoform F OS=Drosophila melanogaster GN=larp PE=1 SV=1 - [A0A0B4K6K9_DROME]	No	2	1	A0A0B4K6K9	0.19714	1x(HexNAc)	N-Term(Dimethyl);K15(Dimethyl)	HCD	2	914.464	1827.92	0.949261	31.3006
Males	TTTTSTATTTTNNNIK	La related protein, isoform F OS=Drosophila melanogaster GN=larp PE=1 SV=1 - [A0A0B4K6K9_DROME]	No	2	1	A0A0B4K6K9	0.779741	1x(HexNAc)	N-Term(Dimethyl);K16(Dimethyl)	HCD	2	964.988	1928.97	0.988475	30.4336
Males	TTTTSTATTTTNNNIK	La related protein, isoform F OS=Drosophila melanogaster GN=larp PE=1 SV=1 - [A0A0B4K6K9_DROME]	No	2	1	A0A0B4K6K9	1.14577	1x(HexNAc)	N-Term(Dimethyl:2H(4));K16(Dimethyl:2H(4))	HCD	2	969.012	1937.02	-0.0462001	30.6804
Females	TTTTSTATTTTNNNIK	La related protein, isoform F OS=Drosophila melanogaster GN=larp PE=1 SV=1 - [A0A0B4K6K9_DROME]	No	2	1	A0A0B4K6K9	0.625023	1x(HexNAc)	N-Term(Dimethyl);K16(Dimethyl)	HCD	2	964.987	1928.97	-0.0240485	34.8639
Females	TTTTSTATTTTNNNIK	La related protein, isoform F OS=Drosophila melanogaster GN=larp PE=1 SV=1 - [A0A0B4K6K9_DROME]	No	2	1	A0A0B4K6K9	0.928272	1x(HexNAc)	N-Term(Dimethyl);K16(Dimethyl)	HCD	2	964.987	1928.97	0.608779	32.155
Males	TTTTSTATTTTNNNIK	La related protein, isoform F OS=Drosophila melanogaster GN=larp PE=1 SV=1 - [A0A0B4K6K9_DROME]	No	2	1	A0A0B4K6K9	0.674191	1x(HexNAc)	N-Term(Dimethyl);K16(Dimethyl)	ETciD	3	643.66	1928.97	0.0955462	30.4854
Females	TTTTSTATTTTNNNIK	La related protein, isoform F OS=Drosophila melanogaster GN=larp PE=1 SV=1 - [A0A0B4K6K9_DROME]	No	2	1	A0A0B4K6K9	0.999248	1x(HexNAc)	N-Term(Dimethyl);K16(Dimethyl)	ETciD	3	643.661	1928.97	0.665091	32.1355
Females	TTTTSTATTTTNNNIK	La related protein, isoform F OS=Drosophila melanogaster GN=larp PE=1 SV=1 - [A0A0B4K6K9_DROME]	No	2	1	A0A0B4K6K9	0.304565	1x(HexNAc)	N-Term(Dimethyl);K16(Dimethyl)	ETciD	3	643.66	1928.97	0.380319	34.5195
Females	TTTTSTATTTTNNNIK	La related protein, isoform F OS=Drosophila melanogaster GN=larp PE=1 SV=1 - [A0A0B4K6K9_DROME]	No	2	1	A0A0B4K6K9	1.02328	1x(HexNAc)	N-Term(Dimethyl:2H(4));K16(Dimethyl:2H(4))	ETciD	3	646.344	1937.02	0.671585	36.584
Females	TVCVTTNNASSATK	La related protein, isoform F OS=Drosophila melanogaster GN=larp PE=1 SV=1 - [A0A0B4K6K9_DROME]	Yes	2	1	A0A0B4K6K9	0.135761	1x(HexNAc)	N-Term(Dimethyl);C3(Carbamidomethyl);K14(Dimethyl)	HCD	2	856.922	1712.84	-0.756215	40.1241
Females	TTNTSSGAPNK	Lamin-B receptor OS=Drosophila melanogaster GN=LBR PE=1 SV=1 - [LBR_DROME]	Yes	1	1	Q8MLV1	0.311337	1x(HexNAc)	N-Term(Dimethyl);K11(Dimethyl)	HCD	2	668.833	1336.66	0.0920102	16.6686
Females	TTNTSSGAPNK	Lamin-B receptor OS=Drosophila melanogaster GN=LBR PE=1 SV=1 - [LBR_DROME]	Yes	1	1	Q8MLV1	11.268	1x(HexNAc)	N-Term(Dimethyl:2H(4));K11(Dimethyl:2H(4))	HCD	2	672.858	1344.71	-0.394485	15.7183
Females	LPNNESFCDGK	Laminin subunit alpha OS=Drosophila melanogaster GN=LanA PE=1 SV=2 - [LAMA_DROME]	Yes	1	1	Q00174	0.0683351	1x(HexNAc)	N-Term(Dimethyl);C8(Carbamidomethyl);K11(Dimethyl)	HCD	2	770.354	1539.7	1.20498	47.2186
Females	NNESFCDGK	Laminin subunit alpha OS=Drosophila melanogaster GN=LanA PE=1 SV=2 - [LAMA_DROME]	Yes	1	1	Q00174	8.60234	1x(HexNAc)	N-Term(Dimethyl:2H(4));C6(Carbamidomethyl);K9(Dimethyl:2H(4))	HCD	2	669.31	1337.61	0.532859	27.8828
Females	SNANASDALEILK	Laminin subunit alpha OS=Drosophila melanogaster GN=LanA PE=1 SV=2 - [LAMA_DROME]	Yes	1	1	Q00174	3.85514	1x(HexNAc)	N-Term(Dimethyl:2H(4));K13(Dimethyl:2H(4))	HCD	2	806.948	1612.89	1.02781	82.0825
Females	STTLGNITVAYDEAVK	Laminin subunit alpha OS=Drosophila melanogaster GN=LanA PE=1 SV=2 - [LAMA_DROME]	Yes	1	1	Q00174	0.439569	1x(HexNAc)	N-Term(Dimethyl);K16(Dimethyl)	HCD	2	971.007	1941.01	0.277813	97.246
Males	AEAPANNTAQQVEK	Laminin subunit beta-1 OS=Drosophila melanogaster GN=LanB1 PE=1 SV=4 - [LAMB1_DROME]	Yes	1	1	P11046	3.12506	1x(HexNAc)	N-Term(Dimethyl:2H(4));K14(Dimethyl:2H(4))	HCD	2	869.461	1737.91	1.89748	39.4237
Females	AEAPANNTAQQVEK	Laminin subunit beta-1 OS=Drosophila melanogaster GN=LanB1 PE=1 SV=4 - [LAMB1_DROME]	Yes	1	1	P11046	3.52773	1x(HexNAc)	N-Term(Dimethyl:2H(4));K14(Dimethyl:2H(4))	HCD	2	869.459	1737.91	0.00101253	34.3572
Males	AEAPANNTAQQVEK	Laminin subunit beta-1 OS=Drosophila melanogaster GN=LanB1 PE=1 SV=4 - [LAMB1_DROME]	Yes	1	1	P11046	2.70495	1x(HexNAc)	N-Term(Dimethyl:2H(4));K14(Dimethyl:2H(4))	ETciD	3	579.976	1737.91	1.88974	39.3959
Males	APANNTAQQVEK	Laminin subunit beta-1 OS=Drosophila melanogaster GN=LanB1 PE=1 SV=4 - [LAMB1_DROME]	Yes	1	1	P11046	1.64027	1x(HexNAc)	N-Term(Dimethyl);K12(Dimethyl)	HCD	2	765.396	1529.78	2.34869	32.3071
Females	EANNLQSATSATNQTLTDR	Laminin subunit beta-1 OS=Drosophila melanogaster GN=LanB1 PE=1 SV=4 - [LAMB1_DROME]	Yes	1	1	P11046	1.1247	2x(HexNAc)	N-Term(Dimethyl:2H(4))	HCD	2	1237.1	2473.19	0.490013	61.1083
Males	EAPANNTAQQVEK	Laminin subunit beta-1 OS=Drosophila melanogaster GN=LanB1 PE=1 SV=4 - [LAMB1_DROME]	Yes	1	1	P11046	2.54085	1x(HexNAc)	N-Term(Dimethyl:2H(4));K13(Dimethyl:2H(4))	HCD	2	833.942	1666.88	1.91149	37.61
Females	EAPANNTAQQVEK	Laminin subunit beta-1 OS=Drosophila melanogaster GN=LanB1 PE=1 SV=4 - [LAMB1_DROME]	Yes	1	1	P11046	3.62152	1x(HexNAc)	N-Term(Dimethyl:2H(4));K13(Dimethyl:2H(4))	HCD	2	833.941	1666.87	0.886226	32.9078
Males	GEANNLQSATSATNQTLTDR	Laminin subunit beta-1 OS=Drosophila melanogaster GN=LanB1 PE=1 SV=4 - [LAMB1_DROME]	Yes	1	1	P11046	0.439706	1x(HexNAc)	N-Term(Dimethyl)	HCD	3	775.039	2323.1	0.595643	65.6784
Males	GEANNLQSATSATNQTLTDR	Laminin subunit beta-1 OS=Drosophila melanogaster GN=LanB1 PE=1 SV=4 - [LAMB1_DROME]	Yes	1	1	P11046	0.31023	1x(HexNAc)	N-Term(Dimethyl)	HCD	2	1162.05	2323.1	0.312427	65.6865
Females	GEANNLQSATSATNQTLTDR	Laminin subunit beta-1 OS=Drosophila melanogaster GN=LanB1 PE=1 SV=4 - [LAMB1_DROME]	Yes	1	1	P11046	0.626111	1x(HexNAc)	N-Term(Dimethyl)	HCD	2	1162.06	2323.1	0.942981	61.2961
Males	GEANNLQSATSATNQTLTDR	Laminin subunit beta-1 OS=Drosophila melanogaster GN=LanB1 PE=1 SV=4 - [LAMB1_DROME]	Yes	1	1	P11046	0.439706	1x(HexNAc)	N-Term(Dimethyl)	ETciD	3	775.039	2323.1	0.595643	65.6608
Females	GVELESLQNHSR	Laminin subunit beta-1 OS=Drosophila melanogaster GN=LanB1 PE=1 SV=4 - [LAMB1_DROME]	Yes	1	1	P11046	3.41597	1x(HexNAc)	N-Term(Dimethyl:2H(4))	HCD	3	535.28	1603.82	1.00915	51.954
Females	GVELESLQNHSR	Laminin subunit beta-1 OS=Drosophila melanogaster GN=LanB1 PE=1 SV=4 - [LAMB1_DROME]	Yes	1	1	P11046	3.17645	1x(HexNAc)	N-Term(Dimethyl:2H(4))	HCD	2	802.417	1603.83	2.34949	52.0182
Males	IDEETYSAEAPANNTAQQVEK	Laminin subunit beta-1 OS=Drosophila melanogaster GN=LanB1 PE=1 SV=4 - [LAMB1_DROME]	Yes	1	1	P11046	0.593222	1x(HexNAc)	N-Term(Dimethyl);K21(Dimethyl)	HCD	3	856.407	2567.21	2.64479	67.3293
Males	LNQTNANIK	Laminin subunit beta-1 OS=Drosophila melanogaster GN=LanB1 PE=1 SV=4 - [LAMB1_DROME]	Yes	1	1	P11046	2.01462	1x(HexNAc)	N-Term(Dimethyl:2H(4));K9(Dimethyl:2H(4))	HCD	2	641.877	1282.75	0.934916	27.7029
Females	LNQTNANIK	Laminin subunit beta-1 OS=Drosophila melanogaster GN=LanB1 PE=1 SV=4 - [LAMB1_DROME]	Yes	1	1	P11046	3.07121	1x(HexNAc)	N-Term(Dimethyl:2H(4));K9(Dimethyl:2H(4))	HCD	2	641.877	1282.75	0.744589	36.6481
Females	LNQTNANIK	Laminin subunit beta-1 OS=Drosophila melanogaster GN=LanB1 PE=1 SV=4 - [LAMB1_DROME]	Yes	1	1	P11046	6.91292	1x(HexNAc)	N-Term(Dimethyl:2H(4));K9(Dimethyl:2H(4))	HCD	2	641.876	1282.75	0.17361	35.6275
Females	LPPNINVTDPYAEHVQNQLK	Laminin subunit beta-1 OS=Drosophila melanogaster GN=LanB1 PE=1 SV=4 - [LAMB1_DROME]	Yes	1	1	P11046	0.388427	1x(HexNAc)	N-Term(Dimethyl);K20(Dimethyl)	HCD	3	850.448	2549.33	1.51062	89.1809
Females	NIEGALNLTR	Laminin subunit beta-1 OS=Drosophila melanogaster GN=LanB1 PE=1 SV=4 - [LAMB1_DROME]	Yes	1	1	P11046	10.3702	1x(HexNAc)	N-Term(Dimethyl:2H(4))	HCD	2	668.375	1335.74	1.51125	75.7214
Males	NLQSIANATK	Laminin subunit beta-1 OS=Drosophila melanogaster GN=LanB1 PE=1 SV=4 - [LAMB1_DROME]	Yes	1	1	P11046	1.75491	1x(HexNAc)	N-Term(Dimethyl:2H(4));K10(Dimethyl:2H(4))	HCD	2	663.89	1326.77	0.554802	27.9847
Females	NLQSIANATK	Laminin subunit beta-1 OS=Drosophila melanogaster GN=LanB1 PE=1 SV=4 - [LAMB1_DROME]	Yes	1	1	P11046	0.000341133	1x(HexNAc)	N-Term(Dimethyl);K10(Dimethyl)	HCD	2	659.864	1318.72	0.220605	57.1836
Females	NLQSIANATK	Laminin subunit beta-1 OS=Drosophila melanogaster GN=LanB1 PE=1 SV=4 - [LAMB1_DROME]	Yes	1	1	P11046	0.00134035	1x(HexNAc)	N-Term(Dimethyl);K10(Dimethyl)	HCD	2	659.865	1318.72	0.776007	58.0434
Females	NLQSIANATK	Laminin subunit beta-1 OS=Drosophila melanogaster GN=LanB1 PE=1 SV=4 - [LAMB1_DROME]	Yes	1	1	P11046	0.0004829	1x(HexNAc)	N-Term(Dimethyl);K10(Dimethyl)	HCD	2	659.865	1318.72	1.23884	57.3877
Females	NLQSIANATK	Laminin subunit beta-1 OS=Drosophila melanogaster GN=LanB1 PE=1 SV=4 - [LAMB1_DROME]	Yes	1	1	P11046	2930.56	1x(HexNAc)	N-Term(Dimethyl:2H(4));K10(Dimethyl:2H(4))	HCD	2	663.89	1326.77	0.554802	56.8998
Females	NLQSIANATK	Laminin subunit beta-1 OS=Drosophila melanogaster GN=LanB1 PE=1 SV=4 - [LAMB1_DROME]	Yes	1	1	P11046	982.996	1x(HexNAc)	N-Term(Dimethyl:2H(4));K10(Dimethyl:2H(4))	HCD	2	663.889	1326.77	-0.365253	57.7696
Females	NLQSIANATK	Laminin subunit beta-1 OS=Drosophila melanogaster GN=LanB1 PE=1 SV=4 - [LAMB1_DROME]	Yes	1	1	P11046	2030.51	1x(HexNAc)	N-Term(Dimethyl:2H(4));K10(Dimethyl:2H(4))	HCD	2	663.89	1326.77	0.370791	57.153
Females	NNLQSIANATK	Laminin subunit beta-1 OS=Drosophila melanogaster GN=LanB1 PE=1 SV=4 - [LAMB1_DROME]	Yes	1	1	P11046	2.8257	1x(HexNAc)	N-Term(Dimethyl);K11(Dimethyl)	HCD	2	716.886	1432.76	-0.0255066	54.9953
Females	NNLQSIANATK	Laminin subunit beta-1 OS=Drosophila melanogaster GN=LanB1 PE=1 SV=4 - [LAMB1_DROME]	Yes	1	1	P11046	2.12835	1x(HexNAc)	N-Term(Dimethyl);K11(Dimethyl)	HCD	2	716.886	1432.76	0.0596925	55.1907
Females	NNLQSIANATK	Laminin subunit beta-1 OS=Drosophila melanogaster GN=LanB1 PE=1 SV=4 - [LAMB1_DROME]	Yes	1	1	P11046	1.91846	1x(HexNAc)	N-Term(Dimethyl:2H(4));K11(Dimethyl:2H(4))	HCD	2	720.911	1440.82	0.622506	55.8412
Females	QNTSVSLVDIEK	Laminin subunit beta-1 OS=Drosophila melanogaster GN=LanB1 PE=1 SV=4 - [LAMB1_DROME]	Yes	1	1	P11046	1.06684	1x(HexNAc)	N-Term(Dimethyl);K12(Dimethyl)	HCD	2	796.425	1591.84	0.621392	71.2295
Females	QNTSVSLVDIEK	Laminin subunit beta-1 OS=Drosophila melanogaster GN=LanB1 PE=1 SV=4 - [LAMB1_DROME]	Yes	1	1	P11046	0.667383	1x(HexNAc)	N-Term(Dimethyl);K12(Dimethyl)	HCD	2	796.425	1591.84	-0.298827	75.1955
Females	SAEAPANNTAQQVEK	Laminin subunit beta-1 OS=Drosophila melanogaster GN=LanB1 PE=1 SV=4 - [LAMB1_DROME]	Yes	1	1	P11046	3.63823	1x(HexNAc)	N-Term(Dimethyl:2H(4));K15(Dimethyl:2H(4))	HCD	3	608.987	1824.95	1.807	36.0368
Females	SLSGVELESLQNHSR	Laminin subunit beta-1 OS=Drosophila melanogaster GN=LanB1 PE=1 SV=4 - [LAMB1_DROME]	Yes	1	1	P11046	4909.99	1x(HexNAc)	N-Term(Dimethyl:2H(4))	HCD	3	630.995	1890.97	-0.175732	71.3043
Females	STPSASHIQGGNIMP	La-related protein CG11505 OS=Drosophila melanogaster GN=CG11505 PE=1 SV=2 - [Y1505_DROME]	No	1	1	Q9I7T7	0.862054	1x(HexNAc)	N-Term(Dimethyl);M14(Oxidation)	HCD	2	872.414	1743.82	-0.159706	56.8222
Females	STPSASHIQGGNIMPI	La-related protein CG11505 OS=Drosophila melanogaster GN=CG11505 PE=1 SV=2 - [Y1505_DROME]	No	1	1	Q9I7T7	1.73387	1x(HexNAc)	N-Term(Dimethyl:2H(4));M14(Oxidation)	HCD	2	930.969	1860.93	0.153532	69.5355
Males	ENLSQFVNDPK	Larval serum protein 1 gamma chain OS=Drosophila melanogaster GN=Lsp1gamma PE=2 SV=2 - [LSP1G_DROME]	Yes	1	1	P11997	283.434	1x(HexNAc)	N-Term(Dimethyl:2H(4));K11(Dimethyl:2H(4))	HCD	2	779.418	1557.83	2.62201	89.6825
Males	RENLSQFVNDPK	Larval serum protein 1 gamma chain OS=Drosophila melanogaster GN=Lsp1gamma PE=2 SV=2 - [LSP1G_DROME]	Yes	1	1	P11997	1842.47	1x(HexNAc)	N-Term(Dimethyl:2H(4));K12(Dimethyl:2H(4))	HCD	3	571.98	1713.93	0.176366	61.9851
Males	RENLSQFVNDPK	Larval serum protein 1 gamma chain OS=Drosophila melanogaster GN=Lsp1gamma PE=2 SV=2 - [LSP1G_DROME]	Yes	1	1	P11997	1272.37	1x(HexNAc)	N-Term(Dimethyl:2H(4));K12(Dimethyl:2H(4))	ETciD	3	571.98	1713.93	0.176366	61.9721
Males	TNYSNVH	Larval serum protein 2 OS=Drosophila melanogaster GN=Lsp2 PE=1 SV=2 - [LSP2_DROME]	Yes	1	1	Q24388	22.6003	1x(HexNAc)	N-Term(Dimethyl:2H(4))	HCD	2	535.259	1069.51	0.202022	11.9863
Females	APATTSSSEPK	LD27030p OS=Drosophila melanogaster GN=Nup50 PE=1 SV=1 - [Q7K0D8_DROME]	No	1	1	Q7K0D8	0.0812655	1x(HexNAc)	N-Term(Dimethyl);K11(Dimethyl)	HCD	2	667.838	1334.67	0.740979	19.4186
Females	NVTAPATTSSSEPK	LD27030p OS=Drosophila melanogaster GN=Nup50 PE=1 SV=1 - [Q7K0D8_DROME]	Yes	1	1	Q7K0D8	0.000186226	2x(HexNAc)	N-Term(Dimethyl);K14(Dimethyl)	HCD	2	926.458	1851.91	0.534197	34.2373
Females	NVTAPATTSSSEPK	LD27030p OS=Drosophila melanogaster GN=Nup50 PE=1 SV=1 - [Q7K0D8_DROME]	Yes	1	1	Q7K0D8	1.62712	1x(HexNAc)	N-Term(Dimethyl);K14(Dimethyl)	HCD	2	824.917	1648.83	-0.0497643	37.8552
Females	NVTAPATTSSSEPK	LD27030p OS=Drosophila melanogaster GN=Nup50 PE=1 SV=1 - [Q7K0D8_DROME]	Yes	1	1	Q7K0D8	1.18228	1x(HexNAc)	N-Term(Dimethyl:2H(4));K14(Dimethyl:2H(4))	HCD	3	552.964	1656.88	-0.488864	36.7721
Females	NVTAPATTSSSEPK	LD27030p OS=Drosophila melanogaster GN=Nup50 PE=1 SV=1 - [Q7K0D8_DROME]	Yes	1	1	Q7K0D8	0.83018	1x(HexNAc)	N-Term(Dimethyl:2H(4));K14(Dimethyl:2H(4))	HCD	2	828.943	1656.88	0.734887	31.5552
Females	EIATTQSSVTTSEAK	LD46328p OS=Drosophila melanogaster GN=Synd PE=1 SV=2 - [Q9VDI1_DROME]	No	2	1	Q9VDI1	0.246012	1x(HexNAc)	N-Term(Dimethyl);K15(Dimethyl)	HCD	2	906.46	1811.91	0.70278	42.926
Females	EIATTQSSVTTSEAK	LD46328p OS=Drosophila melanogaster GN=Synd PE=1 SV=2 - [Q9VDI1_DROME]	No	2	1	Q9VDI1	0.294784	1x(HexNAc)	N-Term(Dimethyl);K15(Dimethyl)	HCD	3	604.642	1811.91	0.39219	42.9734
Females	EIATTQSSVTTSEAK	LD46328p OS=Drosophila melanogaster GN=Synd PE=1 SV=2 - [Q9VDI1_DROME]	No	2	1	Q9VDI1	0.254574	1x(HexNAc)	N-Term(Dimethyl);K15(Dimethyl)	HCD	2	906.461	1811.91	1.24175	43.6614
Females	EIATTQSSVTTSEAK	LD46328p OS=Drosophila melanogaster GN=Synd PE=1 SV=2 - [Q9VDI1_DROME]	No	2	1	Q9VDI1	0.334442	1x(HexNAc)	N-Term(Dimethyl);K15(Dimethyl)	HCD	3	604.642	1811.91	-0.113092	43.6692
Females	EIATTQSSVTTSEAK	LD46328p OS=Drosophila melanogaster GN=Synd PE=1 SV=2 - [Q9VDI1_DROME]	No	2	1	Q9VDI1	0.269781	1x(HexNAc)	N-Term(Dimethyl);K15(Dimethyl)	HCD	2	906.459	1811.91	-0.509897	34.8722
Females	SEIATTQSSVTTSEAK	LD46328p OS=Drosophila melanogaster GN=Synd PE=1 SV=2 - [Q9VDI1_DROME]	No	2	1	Q9VDI1	0.809496	1x(HexNAc)	N-Term(Dimethyl:2H(4));K16(Dimethyl:2H(4))	HCD	2	954.001	1907	0.620189	43.8053
Females	NTTETSTSSVVIK	Lethal(2) giant larvae protein OS=Drosophila melanogaster GN=l(2)gl PE=1 SV=2 - [L2GL_DROME]	Yes	1	1	P08111	1.69592	1x(HexNAc)	N-Term(Dimethyl:2H(4));K13(Dimethyl:2H(4))	HCD	2	817.454	1633.9	2.0127	45.6096
Females	SSQSSSNGNTPTK	Lilliputian, isoform H OS=Drosophila melanogaster GN=lilli PE=4 SV=1 - [M9PCF6_DROME]	No	2	1	M9PCF6	2460.61	1x(HexNAc)	N-Term(Dimethyl:2H(4));K13(Dimethyl:2H(4))	HCD	2	781.396	1561.78	3.38275	24.2134
Females	SSQSSSNGNTPTK	Lilliputian, isoform H OS=Drosophila melanogaster GN=lilli PE=4 SV=1 - [M9PCF6_DROME]	No	2	1	M9PCF6	5689.59	1x(HexNAc)	N-Term(Dimethyl:2H(4));K13(Dimethyl:2H(4))	HCD	2	781.395	1561.78	2.52298	23.4972
Females	DLNYPPASLGAGR	Lingerer, isoform I OS=Drosophila melanogaster GN=lig PE=1 SV=1 - [A0A0B4K6T1_DROME]	No	5	1	A0A0B4K6T1	2148.59	1x(HexNAc)	N-Term(Dimethyl:2H(4))	HCD	2	783.409	1565.81	0.55039	71.569
Females	DLNYPPASLGAGR	Lingerer, isoform I OS=Drosophila melanogaster GN=lig PE=1 SV=1 - [A0A0B4K6T1_DROME]	No	5	1	A0A0B4K6T1	6.24737	1x(HexNAc)	N-Term(Dimethyl:2H(4))	HCD	2	783.409	1565.81	0.238551	71.9454
Females	DLNYPPASLGAGR	Lingerer, isoform I OS=Drosophila melanogaster GN=lig PE=1 SV=1 - [A0A0B4K6T1_DROME]	No	5	1	A0A0B4K6T1	3.65619	1x(HexNAc)	N-Term(Dimethyl:2H(4))	HCD	2	783.409	1565.81	0.160591	72.337
Females	DLNYPPASLGAGR	Lingerer, isoform I OS=Drosophila melanogaster GN=lig PE=1 SV=1 - [A0A0B4K6T1_DROME]	No	5	1	A0A0B4K6T1	7.42741	1x(HexNAc)	N-Term(Dimethyl:2H(4))	HCD	2	783.408	1565.81	-0.774927	72.7452
Females	DLNYPPASLGAGR	Lingerer, isoform I OS=Drosophila melanogaster GN=lig PE=1 SV=1 - [A0A0B4K6T1_DROME]	No	5	1	A0A0B4K6T1	2058.75	1x(HexNAc)	N-Term(Dimethyl:2H(4))	HCD	2	783.41	1565.81	1.25203	70.7119
Females	DLNYPPASLGAGR	Lingerer, isoform I OS=Drosophila melanogaster GN=lig PE=1 SV=1 - [A0A0B4K6T1_DROME]	No	5	1	A0A0B4K6T1	24.5577	1x(HexNAc)	N-Term(Dimethyl:2H(4))	HCD	2	783.41	1565.81	1.01815	71.5333
Females	DLNYPPASLGAGR	Lingerer, isoform I OS=Drosophila melanogaster GN=lig PE=1 SV=1 - [A0A0B4K6T1_DROME]	No	5	1	A0A0B4K6T1	6.22	1x(HexNAc)	N-Term(Dimethyl:2H(4))	HCD	2	783.41	1565.81	1.25203	71.9092
Females	DLNYPPASLGAGR	Lingerer, isoform I OS=Drosophila melanogaster GN=lig PE=1 SV=1 - [A0A0B4K6T1_DROME]	No	5	1	A0A0B4K6T1	27.8143	1x(HexNAc)	N-Term(Dimethyl:2H(4))	HCD	2	783.41	1565.81	1.25203	72.6635
Females	DLNYPPASLGAGR	Lingerer, isoform I OS=Drosophila melanogaster GN=lig PE=1 SV=1 - [A0A0B4K6T1_DROME]	No	5	1	A0A0B4K6T1	3532.04	1x(HexNAc)	N-Term(Dimethyl:2H(4))	HCD	2	783.41	1565.81	1.25203	71.8966
Females	DLNYPPASLGAGR	Lingerer, isoform I OS=Drosophila melanogaster GN=lig PE=1 SV=1 - [A0A0B4K6T1_DROME]	No	5	1	A0A0B4K6T1	7.73351	1x(HexNAc)	N-Term(Dimethyl:2H(4))	HCD	2	783.41	1565.81	1.40795	72.3461
Females	DLNYPPASLGAGR	Lingerer, isoform I OS=Drosophila melanogaster GN=lig PE=1 SV=1 - [A0A0B4K6T1_DROME]	No	5	1	A0A0B4K6T1	3398.9	1x(HexNAc)	N-Term(Dimethyl:2H(4))	HCD	2	783.411	1565.81	1.8757	73.1183
Females	DLNYPPASLGAGR	Lingerer, isoform I OS=Drosophila melanogaster GN=lig PE=1 SV=1 - [A0A0B4K6T1_DROME]	No	5	1	A0A0B4K6T1	918.129	1x(HexNAc)	N-Term(Dimethyl:2H(4))	HCD	2	783.41	1565.81	1.32999	51.2654
Females	STSQQQQGV	Lingerer, isoform I OS=Drosophila melanogaster GN=lig PE=1 SV=1 - [A0A0B4K6T1_DROME]	No	6	1	A0A0B4K6T1	802.9	1x(HexNAc)	N-Term(Dimethyl:2H(4))	HCD	2	599.299	1197.59	0.674964	19.7697
Males	STSQQQQGV	Lingerer, isoform I OS=Drosophila melanogaster GN=lig PE=1 SV=1 - [A0A0B4K6T1_DROME]	No	6	1	A0A0B4K6T1	2649.3	1x(HexNAc)	N-Term(Dimethyl:2H(4))	ETciD	2	599.299	1197.59	1.69426	11.2662
Females	STSQQQQGVSSAV	Lingerer, isoform I OS=Drosophila melanogaster GN=lig PE=1 SV=1 - [A0A0B4K6T1_DROME]	No	6	1	A0A0B4K6T1	5.19124	1x(HexNAc)	N-Term(Dimethyl:2H(4))	HCD	2	771.384	1541.76	0.495534	41.4962
Females	STSQQQQGVSSAV	Lingerer, isoform I OS=Drosophila melanogaster GN=lig PE=1 SV=1 - [A0A0B4K6T1_DROME]	No	6	1	A0A0B4K6T1	6.16273	1x(HexNAc)	N-Term(Dimethyl:2H(4))	HCD	2	771.384	1541.76	0.653886	40.2329
Females	STSQQQQGVSSAV	Lingerer, isoform I OS=Drosophila melanogaster GN=lig PE=1 SV=1 - [A0A0B4K6T1_DROME]	No	6	1	A0A0B4K6T1	5722.08	1x(HexNAc)	N-Term(Dimethyl:2H(4))	HCD	2	771.382	1541.76	-2.11728	41.0707
Females	STSQQQQGVSSAVNA	Lingerer, isoform I OS=Drosophila melanogaster GN=lig PE=1 SV=1 - [A0A0B4K6T1_DROME]	No	6	1	A0A0B4K6T1	5.45033	1x(HexNAc)	N-Term(Dimethyl:2H(4))	HCD	2	863.923	1726.84	-0.24819	43.871
Females	STSQQQQGVSSAVNA	Lingerer, isoform I OS=Drosophila melanogaster GN=lig PE=1 SV=1 - [A0A0B4K6T1_DROME]	No	6	1	A0A0B4K6T1	4759.24	1x(HexNAc)	N-Term(Dimethyl:2H(4))	HCD	2	863.925	1726.84	2.43803	42.1391
Females	STSQQQQGVSSAVNA	Lingerer, isoform I OS=Drosophila melanogaster GN=lig PE=1 SV=1 - [A0A0B4K6T1_DROME]	No	6	1	A0A0B4K6T1	10.3061	1x(HexNAc)	N-Term(Dimethyl:2H(4))	HCD	2	863.923	1726.84	0.24664	42.7963
Females	STSQQQQGVSSAVNA	Lingerer, isoform I OS=Drosophila melanogaster GN=lig PE=1 SV=1 - [A0A0B4K6T1_DROME]	No	6	1	A0A0B4K6T1	3583.5	1x(HexNAc)	N-Term(Dimethyl:2H(4))	HCD	2	863.925	1726.84	1.58975	43.754
Females	STSQQQQGVSSAVNA	Lingerer, isoform I OS=Drosophila melanogaster GN=lig PE=1 SV=1 - [A0A0B4K6T1_DROME]	No	6	1	A0A0B4K6T1	3113.18	1x(HexNAc)	N-Term(Dimethyl:2H(4))	HCD	2	863.924	1726.84	0.95354	43.0079
Females	STSQQQQGVSSAVNA	Lingerer, isoform I OS=Drosophila melanogaster GN=lig PE=1 SV=1 - [A0A0B4K6T1_DROME]	No	6	1	A0A0B4K6T1	701.147	1x(HexNAc)	N-Term(Dimethyl:2H(4))	HCD	2	863.924	1726.84	0.88285	34.4791
Males	YPPASLGAGR	Lingerer, isoform I OS=Drosophila melanogaster GN=lig PE=1 SV=1 - [A0A0B4K6T1_DROME]	No	5	1	A0A0B4K6T1	11.8159	1x(HexNAc)	N-Term(Dimethyl:2H(4))	HCD	2	612.333	1223.66	1.61791	22.1347
Males	SSECELINIK	Longitudinals lacking protein, isoforms F/I/K/T OS=Drosophila melanogaster GN=lola PE=1 SV=1 - [LOLA4_DROME]	No	1	1	Q867Z4	3.74402	1x(HexNAc)	N-Term(Dimethyl:2H(4));C4(Carbamidomethyl);K10(Dimethyl:2H(4))	HCD	2	730.394	1459.78	0.518583	82.9127
Males	SSECELINIK	Longitudinals lacking protein, isoforms F/I/K/T OS=Drosophila melanogaster GN=lola PE=1 SV=1 - [LOLA4_DROME]	No	1	1	Q867Z4	2.99243	1x(HexNAc)	N-Term(Dimethyl:2H(4));C4(Carbamidomethyl);K10(Dimethyl:2H(4))	HCD	2	730.394	1459.78	0.267716	73.0616
Males	SSECELINIK	Longitudinals lacking protein, isoforms F/I/K/T OS=Drosophila melanogaster GN=lola PE=1 SV=1 - [LOLA4_DROME]	No	1	1	Q867Z4	3.24695	1x(HexNAc)	N-Term(Dimethyl:2H(4));C4(Carbamidomethyl);K10(Dimethyl:2H(4))	HCD	2	730.394	1459.78	0.351338	73.462
Males	SSECELINIK	Longitudinals lacking protein, isoforms F/I/K/T OS=Drosophila melanogaster GN=lola PE=1 SV=1 - [LOLA4_DROME]	No	1	1	Q867Z4	2.91656	1x(HexNAc)	N-Term(Dimethyl:2H(4));C4(Carbamidomethyl);K10(Dimethyl:2H(4))	HCD	2	730.395	1459.78	1.43843	73.65
Females	SSECELINIK	Longitudinals lacking protein, isoforms F/I/K/T OS=Drosophila melanogaster GN=lola PE=1 SV=1 - [LOLA4_DROME]	No	1	1	Q867Z4	2.03759	1x(HexNAc)	N-Term(Dimethyl:2H(4));C4(Carbamidomethyl);K10(Dimethyl:2H(4))	HCD	2	730.395	1459.78	1.35481	70.9832
Females	SSECELINIK	Longitudinals lacking protein, isoforms F/I/K/T OS=Drosophila melanogaster GN=lola PE=1 SV=1 - [LOLA4_DROME]	No	1	1	Q867Z4	2.10878	1x(HexNAc)	N-Term(Dimethyl:2H(4));C4(Carbamidomethyl);K10(Dimethyl:2H(4))	HCD	2	730.394	1459.78	1.10394	54.4531
Males	TPIKLPSSECELINIK	Longitudinals lacking protein, isoforms F/I/K/T OS=Drosophila melanogaster GN=lola PE=1 SV=1 - [LOLA4_DROME]	No	1	1	Q867Z4	0.239875	1x(HexNAc)	N-Term(Dimethyl);K4(Dimethyl);C10(Carbamidomethyl);K16(Dimethyl)	ETciD	3	710.398	2129.18	0.685661	57.1814
Males	NINITEEQR	LP19846p OS=Drosophila melanogaster GN=Ndg PE=1 SV=1 - [A1Z877_DROME]	Yes	1	1	A1Z877	0.550331	1x(HexNAc)	N-Term(Dimethyl)	HCD	2	674.34	1347.67	-1.26652	46.8437
Females	NINITEEQR	LP19846p OS=Drosophila melanogaster GN=Ndg PE=1 SV=1 - [A1Z877_DROME]	Yes	1	1	A1Z877	1.49009	1x(HexNAc)	N-Term(Dimethyl)	HCD	2	674.341	1347.68	0.363892	49.0609
Females	NINITEEQR	LP19846p OS=Drosophila melanogaster GN=Ndg PE=1 SV=1 - [A1Z877_DROME]	Yes	1	1	A1Z877	1.45025	1x(HexNAc)	N-Term(Dimethyl:2H(4))	HCD	2	676.354	1351.7	0.482328	47.6393
Males	STSTASVVGAK	LP21163p OS=Drosophila melanogaster GN=RSG7 PE=1 SV=2 - [Q9VXA3_DROME]	No	1	1	Q9VXA3	11.7248	1x(HexNAc)	N-Term(Dimethyl:2H(4));K11(Dimethyl:2H(4))	HCD	2	637.868	1274.73	-0.245547	21.5955
Females	STSTASVVGAK	LP21163p OS=Drosophila melanogaster GN=RSG7 PE=1 SV=2 - [Q9VXA3_DROME]	No	1	1	Q9VXA3	3.4306	1x(HexNAc)	N-Term(Dimethyl:2H(4));K11(Dimethyl:2H(4))	HCD	2	637.868	1274.73	0.1375	32.1741
Females	STSTASVVGAK	LP21163p OS=Drosophila melanogaster GN=RSG7 PE=1 SV=2 - [Q9VXA3_DROME]	No	1	1	Q9VXA3	1469.95	1x(HexNAc)	N-Term(Dimethyl:2H(4));K11(Dimethyl:2H(4))	HCD	2	637.869	1274.73	0.616309	29.6933
Males	HDGYVNATTGK	Maltase A6, isoform C OS=Drosophila melanogaster GN=Mal-A6 PE=1 SV=2 - [A1Z7F1_DROME]	Yes	1	1	A1Z7F1	15380.9	1x(HexNAc)	N-Term(Dimethyl:2H(4));K11(Dimethyl:2H(4))	HCD	2	715.375	1429.74	1.24154	12.7796
Females	TTTAPAGQVNPNR	MAP kinase-activating death domain protein OS=Drosophila melanogaster GN=Rab3-GEF PE=2 SV=2 - [MADD_DROME]	No	4	1	Q9VXY2	7.67469	1x(HexNAc)	N-Term(Dimethyl:2H(4))	HCD	2	781.41	1561.81	1.12365	35.0879
Females	TTTAPAGQVNPNR	MAP kinase-activating death domain protein OS=Drosophila melanogaster GN=Rab3-GEF PE=2 SV=2 - [MADD_DROME]	No	4	1	Q9VXY2	17.1505	1x(HexNAc)	N-Term(Dimethyl:2H(4))	HCD	2	781.41	1561.81	1.12365	33.2126
Males	VPTTTAPAGQVNPNR	MAP kinase-activating death domain protein OS=Drosophila melanogaster GN=Rab3-GEF PE=2 SV=2 - [MADD_DROME]	No	4	1	Q9VXY2	0.0563411	1x(HexNAc)	N-Term(Dimethyl)	HCD	3	585.308	1753.91	1.43752	45.7881
Males	VPTTTAPAGQVNPNR	MAP kinase-activating death domain protein OS=Drosophila melanogaster GN=Rab3-GEF PE=2 SV=2 - [MADD_DROME]	No	4	1	Q9VXY2	0.0550803	1x(HexNAc)	N-Term(Dimethyl)	HCD	2	877.459	1753.91	1.54958	45.8991
Females	VPTTTAPAGQVNPNR	MAP kinase-activating death domain protein OS=Drosophila melanogaster GN=Rab3-GEF PE=2 SV=2 - [MADD_DROME]	No	4	1	Q9VXY2	0.178855	1x(HexNAc)	N-Term(Dimethyl)	HCD	3	585.308	1753.91	0.811128	46.6113
Females	VPTTTAPAGQVNPNR	MAP kinase-activating death domain protein OS=Drosophila melanogaster GN=Rab3-GEF PE=2 SV=2 - [MADD_DROME]	No	4	1	Q9VXY2	0.0718279	1x(HexNAc)	N-Term(Dimethyl)	HCD	2	877.456	1753.91	-1.65197	46.6442
Females	VPTTTAPAGQVNPNR	MAP kinase-activating death domain protein OS=Drosophila melanogaster GN=Rab3-GEF PE=2 SV=2 - [MADD_DROME]	No	4	1	Q9VXY2	0.220824	1x(HexNAc)	N-Term(Dimethyl)	HCD	2	877.458	1753.91	0.0880054	46.3174
Females	VPTTTAPAGQVNPNR	MAP kinase-activating death domain protein OS=Drosophila melanogaster GN=Rab3-GEF PE=2 SV=2 - [MADD_DROME]	No	4	1	Q9VXY2	0.234111	1x(HexNAc)	N-Term(Dimethyl)	HCD	3	585.308	1753.91	0.393534	46.6396
Males	VPTTTAPAGQVNPNR	MAP kinase-activating death domain protein OS=Drosophila melanogaster GN=Rab3-GEF PE=2 SV=2 - [MADD_DROME]	No	4	1	Q9VXY2	0.0563411	1x(HexNAc)	N-Term(Dimethyl)	ETciD	3	585.308	1753.91	1.43752	45.7795
Females	NTSSTTTSTATATITK	Microtubule-associated protein 205, isoform C OS=Drosophila melanogaster GN=Map205 PE=1 SV=1 - [A0A0B4KI71_DROME]	Yes	3	1	A0A0B4KI71	1.64522	1x(HexNAc)	N-Term(Dimethyl);K16(Dimethyl)	HCD	2	922.971	1844.94	1.17199	42.1671
Females	NTSSTTTSTATATITK	Microtubule-associated protein 205, isoform C OS=Drosophila melanogaster GN=Map205 PE=1 SV=1 - [A0A0B4KI71_DROME]	Yes	3	1	A0A0B4KI71	1.48505	1x(HexNAc)	N-Term(Dimethyl);K16(Dimethyl)	HCD	2	922.971	1844.93	0.510338	44.1702
Females	NTSSTTTSTATATITK	Microtubule-associated protein 205, isoform C OS=Drosophila melanogaster GN=Map205 PE=1 SV=1 - [A0A0B4KI71_DROME]	Yes	3	1	A0A0B4KI71	4.05781	1x(HexNAc)	N-Term(Dimethyl);K16(Dimethyl)	HCD	2	922.972	1844.94	1.30432	45.9635
Females	NTSSTTTSTATATITK	Microtubule-associated protein 205, isoform C OS=Drosophila melanogaster GN=Map205 PE=1 SV=1 - [A0A0B4KI71_DROME]	Yes	3	1	A0A0B4KI71	1.33273	1x(HexNAc)	N-Term(Dimethyl);K16(Dimethyl)	HCD	2	922.971	1844.93	0.642669	43.0404
Females	NTSSTTTSTATATITK	Microtubule-associated protein 205, isoform C OS=Drosophila melanogaster GN=Map205 PE=1 SV=1 - [A0A0B4KI71_DROME]	Yes	3	1	A0A0B4KI71	4.67028	1x(HexNAc)	N-Term(Dimethyl:2H(4));K16(Dimethyl:2H(4))	HCD	2	926.996	1852.99	0.880126	44.2302
Females	NTSSTTTSTATATITK	Microtubule-associated protein 205, isoform C OS=Drosophila melanogaster GN=Map205 PE=1 SV=1 - [A0A0B4KI71_DROME]	Yes	3	1	A0A0B4KI71	4.07447	1x(HexNAc)	N-Term(Dimethyl:2H(4));K16(Dimethyl:2H(4))	HCD	2	926.996	1852.98	0.550738	45.7189
Females	NTSSTTTSTATATITK	Microtubule-associated protein 205, isoform C OS=Drosophila melanogaster GN=Map205 PE=1 SV=1 - [A0A0B4KI71_DROME]	Yes	3	1	A0A0B4KI71	1.20352	1x(HexNAc)	N-Term(Dimethyl:2H(4));K16(Dimethyl:2H(4))	HCD	2	926.996	1852.98	0.418983	34.2247
Females	NTSSTTTSTATATITK	Microtubule-associated protein 205, isoform C OS=Drosophila melanogaster GN=Map205 PE=1 SV=1 - [A0A0B4KI71_DROME]	Yes	3	1	A0A0B4KI71	826.467	2x(HexNAc)	N-Term(Dimethyl:2H(4));K16(Dimethyl:2H(4))	ETciD	3	686.026	2056.06	0.239042	42.4057
Females	NTSSTTTSTATATITK	Microtubule-associated protein 205, isoform C OS=Drosophila melanogaster GN=Map205 PE=1 SV=1 - [A0A0B4KI71_DROME]	Yes	3	1	A0A0B4KI71	3.48235	1x(HexNAc)	N-Term(Dimethyl:2H(4));K16(Dimethyl:2H(4))	ETciD	3	618.333	1852.98	0.279971	45.827
Females	NTSSTTTSTATATITK	Microtubule-associated protein 205, isoform C OS=Drosophila melanogaster GN=Map205 PE=1 SV=1 - [A0A0B4KI71_DROME]	Yes	3	1	A0A0B4KI71	3.69021	1x(HexNAc)	N-Term(Dimethyl:2H(4));K16(Dimethyl:2H(4))	ETciD	3	618.333	1852.98	-0.214112	44.8623
Females	SSTTTSTATATITK	Microtubule-associated protein 205, isoform C OS=Drosophila melanogaster GN=Map205 PE=1 SV=1 - [A0A0B4KI71_DROME]	No	3	1	A0A0B4KI71	1.2945	1x(HexNAc)	N-Term(Dimethyl);K14(Dimethyl)	HCD	2	815.425	1629.84	-0.450114	43.0665
Females	SSTTTSTATATITK	Microtubule-associated protein 205, isoform C OS=Drosophila melanogaster GN=Map205 PE=1 SV=1 - [A0A0B4KI71_DROME]	No	3	1	A0A0B4KI71	1.91223	1x(HexNAc)	N-Term(Dimethyl:2H(4));K14(Dimethyl:2H(4))	HCD	2	819.45	1637.89	0.271071	42.6109
Males	CTTALSGSTDK	Microtubule-associated protein futsch OS=Drosophila melanogaster GN=futsch PE=1 SV=4 - [FUTSC_DROME]	No	1	1	Q9W596	0.00236494	1x(HexNAc)	N-Term(Dimethyl);C1(Carbamidomethyl);K11(Dimethyl)	HCD	2	700.335	1399.66	0.267839	40.1112
Females	GEVEQAVPTTTAVTASTTATASSTGALPK	Microtubule-associated protein futsch OS=Drosophila melanogaster GN=futsch PE=1 SV=4 - [FUTSC_DROME]	No	1	1	Q9W596	0.000291318	2x(HexNAc)	N-Term(Dimethyl);K29(Dimethyl)	HCD	3	1070.55	3209.62	2.11195	76.7268
Females	GEVEQAVPTTTAVTASTTATASSTGALPK	Microtubule-associated protein futsch OS=Drosophila melanogaster GN=futsch PE=1 SV=4 - [FUTSC_DROME]	No	1	1	Q9W596	0.000441094	2x(HexNAc)	N-Term(Dimethyl);K29(Dimethyl)	HCD	3	1070.54	3209.61	-0.740501	78.9016
Females	GGEVEQAVPTTTAV	Microtubule-associated protein futsch OS=Drosophila melanogaster GN=futsch PE=1 SV=4 - [FUTSC_DROME]	No	1	1	Q9W596	1.08754	2x(HexNAc)	N-Term(Dimethyl:2H(4))	HCD	2	898.951	1796.89	-0.112033	64.7167
Females	GGEVEQAVPTTTAVTA	Microtubule-associated protein futsch OS=Drosophila melanogaster GN=futsch PE=1 SV=4 - [FUTSC_DROME]	No	1	1	Q9W596	1.65672	2x(HexNAc)	N-Term(Dimethyl:2H(4))	HCD	2	984.995	1968.98	1.15743	65.6131
Males	GGEVEQAVPTTTAVTAS	Microtubule-associated protein futsch OS=Drosophila melanogaster GN=futsch PE=1 SV=4 - [FUTSC_DROME]	No	1	1	Q9W596	1.35471	2x(HexNAc)	N-Term(Dimethyl:2H(4))	ETciD	3	686.009	2056.01	0.692837	65.2606
Females	GGEVEQAVPTTTAVTASTT	Microtubule-associated protein futsch OS=Drosophila melanogaster GN=futsch PE=1 SV=4 - [FUTSC_DROME]	No	1	1	Q9W596	0.794304	2x(HexNAc)	N-Term(Dimethyl)	HCD	2	1127.54	2254.08	0.203999	66.2898
Females	GGEVEQAVPTTTAVTASTT	Microtubule-associated protein futsch OS=Drosophila melanogaster GN=futsch PE=1 SV=4 - [FUTSC_DROME]	No	1	1	Q9W596	0.754183	2x(HexNAc)	N-Term(Dimethyl)	HCD	2	1127.55	2254.08	1.07048	65.5314
Females	GGEVEQAVPTTTAVTASTT	Microtubule-associated protein futsch OS=Drosophila melanogaster GN=futsch PE=1 SV=4 - [FUTSC_DROME]	No	1	1	Q9W596	0.697696	2x(HexNAc)	N-Term(Dimethyl)	ETciD	3	752.032	2254.08	0.333421	66.2085
Females	GGEVEQAVPTTTAVTASTTAT	Microtubule-associated protein futsch OS=Drosophila melanogaster GN=futsch PE=1 SV=4 - [FUTSC_DROME]	No	1	1	Q9W596	0.510577	2x(HexNAc)	N-Term(Dimethyl)	HCD	2	1213.58	2426.16	-2.15922	67.7024
Females	GGEVEQAVPTTTAVTASTTAT	Microtubule-associated protein futsch OS=Drosophila melanogaster GN=futsch PE=1 SV=4 - [FUTSC_DROME]	No	1	1	Q9W596	0.578629	2x(HexNAc)	N-Term(Dimethyl)	ETciD	3	809.395	2426.17	1.33207	47.7011
Females	GGEVEQAVPTTTAVTASTTATAS	Microtubule-associated protein futsch OS=Drosophila melanogaster GN=futsch PE=1 SV=4 - [FUTSC_DROME]	No	1	1	Q9W596	0.438636	2x(HexNAc)	N-Term(Dimethyl)	HCD	2	1292.62	2584.24	1.35137	68.9574
Females	GGEVEQAVPTTTAVTASTTATAS	Microtubule-associated protein futsch OS=Drosophila melanogaster GN=futsch PE=1 SV=4 - [FUTSC_DROME]	No	1	1	Q9W596	0.548959	2x(HexNAc)	N-Term(Dimethyl)	HCD	2	1292.62	2584.24	1.72926	68.3916
Males	GGEVEQAVPTTTAVTASTTATASSTGALPK	Microtubule-associated protein futsch OS=Drosophila melanogaster GN=futsch PE=1 SV=4 - [FUTSC_DROME]	No	1	1	Q9W596	0.124937	2x(HexNAc)	N-Term(Dimethyl);K30(Dimethyl)	HCD	3	1089.55	3266.64	0.435259	86.9177
Males	GGEVEQAVPTTTAVTASTTATASSTGALPK	Microtubule-associated protein futsch OS=Drosophila melanogaster GN=futsch PE=1 SV=4 - [FUTSC_DROME]	No	1	1	Q9W596	0.000157504	2x(HexNAc)	N-Term(Dimethyl);K30(Dimethyl)	HCD	3	1089.55	3266.64	-0.0131667	82.3116
Males	GGEVEQAVPTTTAVTASTTATASSTGALPK	Microtubule-associated protein futsch OS=Drosophila melanogaster GN=futsch PE=1 SV=4 - [FUTSC_DROME]	No	1	1	Q9W596	0.000591236	2x(HexNAc)	N-Term(Dimethyl);K30(Dimethyl)	HCD	3	1089.55	3266.63	-3.26426	82.2252
Males	GGEVEQAVPTTTAVTASTTATASSTGALPK	Microtubule-associated protein futsch OS=Drosophila melanogaster GN=futsch PE=1 SV=4 - [FUTSC_DROME]	No	1	1	Q9W596	0.00068724	1x(HexNAc)	N-Term(Dimethyl);K30(Dimethyl)	HCD	3	1021.86	3063.56	1.13048	86.1849
Males	GGEVEQAVPTTTAVTASTTATASSTGALPK	Microtubule-associated protein futsch OS=Drosophila melanogaster GN=futsch PE=1 SV=4 - [FUTSC_DROME]	No	1	1	Q9W596	0.118441	2x(HexNAc)	N-Term(Dimethyl);K30(Dimethyl)	HCD	3	1089.55	3266.64	0.547365	81.4283
Males	GGEVEQAVPTTTAVTASTTATASSTGALPK	Microtubule-associated protein futsch OS=Drosophila melanogaster GN=futsch PE=1 SV=4 - [FUTSC_DROME]	No	1	1	Q9W596	0.112923	2x(HexNAc)	N-Term(Dimethyl);K30(Dimethyl)	HCD	4	817.416	3266.64	1.30931	81.4306
Females	GGEVEQAVPTTTAVTASTTATASSTGALPK	Microtubule-associated protein futsch OS=Drosophila melanogaster GN=futsch PE=1 SV=4 - [FUTSC_DROME]	No	1	1	Q9W596	0.277464	2x(HexNAc)	N-Term(Dimethyl);K30(Dimethyl)	HCD	3	1089.55	3266.64	0.99579	76.9771
Females	GGEVEQAVPTTTAVTASTTATASSTGALPK	Microtubule-associated protein futsch OS=Drosophila melanogaster GN=futsch PE=1 SV=4 - [FUTSC_DROME]	No	1	1	Q9W596	0.369136	2x(HexNAc)	N-Term(Dimethyl);K30(Dimethyl)	HCD	4	817.414	3266.63	-1.45598	77.1229
Females	GGEVEQAVPTTTAVTASTTATASSTGALPK	Microtubule-associated protein futsch OS=Drosophila melanogaster GN=futsch PE=1 SV=4 - [FUTSC_DROME]	No	1	1	Q9W596	0.242749	2x(HexNAc)	N-Term(Dimethyl);K30(Dimethyl)	HCD	3	1089.55	3266.64	0.0989397	79.1079
Females	GGEVEQAVPTTTAVTASTTATASSTGALPK	Microtubule-associated protein futsch OS=Drosophila melanogaster GN=futsch PE=1 SV=4 - [FUTSC_DROME]	No	1	1	Q9W596	0.240589	2x(HexNAc)	N-Term(Dimethyl);K30(Dimethyl)	HCD	4	817.414	3266.63	-1.60546	79.1808
Females	GGEVEQAVPTTTAVTASTTATASSTGALPK	Microtubule-associated protein futsch OS=Drosophila melanogaster GN=futsch PE=1 SV=4 - [FUTSC_DROME]	No	1	1	Q9W596	0.233823	2x(HexNAc)	N-Term(Dimethyl);K30(Dimethyl)	HCD	3	1089.55	3266.64	0.547365	54.5492
Males	GGEVEQAVPTTTAVTASTTATASSTGALPK	Microtubule-associated protein futsch OS=Drosophila melanogaster GN=futsch PE=1 SV=4 - [FUTSC_DROME]	No	1	1	Q9W596	0.000228076	2x(HexNAc)	N-Term(Dimethyl);K30(Dimethyl)	ETciD	3	1089.55	3266.64	-0.0131667	82.2961
Males	GGEVEQAVPTTTAVTASTTATASSTGALPK	Microtubule-associated protein futsch OS=Drosophila melanogaster GN=futsch PE=1 SV=4 - [FUTSC_DROME]	No	1	1	Q9W596	0.118441	2x(HexNAc)	N-Term(Dimethyl);K30(Dimethyl)	ETciD	3	1089.55	3266.64	0.547365	81.4092
Males	GGEVEQAVPTTTAVTASTTATASSTGALPK	Microtubule-associated protein futsch OS=Drosophila melanogaster GN=futsch PE=1 SV=4 - [FUTSC_DROME]	No	1	1	Q9W596	0.112923	2x(HexNAc)	N-Term(Dimethyl);K30(Dimethyl)	ETciD	4	817.416	3266.64	1.30931	81.4163
Males	GGEVEQAVPTTTAVTASTTATASSTGALPK	Microtubule-associated protein futsch OS=Drosophila melanogaster GN=futsch PE=1 SV=4 - [FUTSC_DROME]	No	1	1	Q9W596	0.000856145	2x(HexNAc)	N-Term(Dimethyl);K30(Dimethyl)	ETciD	3	1089.55	3266.63	-3.26426	82.2113
Males	GGEVEQAVPTTTAVTASTTATASSTGALPK	Microtubule-associated protein futsch OS=Drosophila melanogaster GN=futsch PE=1 SV=4 - [FUTSC_DROME]	No	1	1	Q9W596	0.000995164	1x(HexNAc)	N-Term(Dimethyl);K30(Dimethyl)	ETciD	3	1021.86	3063.56	1.13048	86.1764
Males	GLECTTALSGSTDK	Microtubule-associated protein futsch OS=Drosophila melanogaster GN=futsch PE=1 SV=4 - [FUTSC_DROME]	No	1	1	Q9W596	0.485055	1x(HexNAc)	N-Term(Dimethyl);C4(Carbamidomethyl);K14(Dimethyl)	HCD	2	849.908	1698.81	-0.682048	53.294
Females	GLECTTALSGSTDK	Microtubule-associated protein futsch OS=Drosophila melanogaster GN=futsch PE=1 SV=4 - [FUTSC_DROME]	No	1	1	Q9W596	2.7473	2x(HexNAc)	N-Term(Dimethyl:2H(4));C4(Carbamidomethyl);K14(Dimethyl:2H(4))	HCD	2	955.474	1909.94	0.18736	49.7421
Females	STTATASSTGALPK	Microtubule-associated protein futsch OS=Drosophila melanogaster GN=futsch PE=1 SV=4 - [FUTSC_DROME]	No	1	1	Q9W596	0.544965	1x(HexNAc)	N-Term(Dimethyl);K14(Dimethyl)	HCD	2	776.411	1551.81	1.6136	44.369
Females	TTTITTVTK	Microtubule-associated protein futsch OS=Drosophila melanogaster GN=futsch PE=1 SV=4 - [FUTSC_DROME]	No	1	1	Q9W596	0.585997	1x(HexNAc)	N-Term(Dimethyl);K9(Dimethyl)	HCD	2	612.851	1224.69	0.840403	45.4965
Females	NIITSGPGGPATAPAR	Multiple ankyrin repeats single KH domain, isoform F OS=Drosophila melanogaster GN=mask PE=4 SV=1 - [A0A0B4LHK4_DROME]	No	5	1	A0A0B4LHK4	1365.93	1x(HexNAc)	N-Term(Dimethyl:2H(4))	HCD	2	857.967	1714.93	-0.775766	59.6493
Females	TSGPGGPATAPAR	Multiple ankyrin repeats single KH domain, isoform F OS=Drosophila melanogaster GN=mask PE=4 SV=1 - [A0A0B4LHK4_DROME]	No	5	1	A0A0B4LHK4	29.6034	1x(HexNAc)	N-Term(Dimethyl:2H(4))	HCD	2	687.862	1374.72	0.726975	30.8087
Females	TSGPGGPATAPAR	Multiple ankyrin repeats single KH domain, isoform F OS=Drosophila melanogaster GN=mask PE=4 SV=1 - [A0A0B4LHK4_DROME]	No	5	1	A0A0B4LHK4	13.2765	1x(HexNAc)	N-Term(Dimethyl:2H(4))	HCD	2	687.862	1374.72	0.105398	28.2698
Females	SIANQAGFGK	Musashi, isoform H OS=Drosophila melanogaster GN=msi PE=1 SV=1 - [A0A0B4KGY9_DROME]	No	5	1	A0A0B4KGY9	1455.05	1x(HexNAc)	N-Term(Dimethyl:2H(4));K10(Dimethyl:2H(4))	HCD	2	630.358	1259.71	0.65386	46.8211
Females	SIANQAGFGK	Musashi, isoform H OS=Drosophila melanogaster GN=msi PE=1 SV=1 - [A0A0B4KGY9_DROME]	No	5	1	A0A0B4KGY9	5.81948	1x(HexNAc)	N-Term(Dimethyl:2H(4));K10(Dimethyl:2H(4))	HCD	2	630.358	1259.71	0.169343	48.4001
Females	NDTQNTTTITTIK	Muscle-specific protein 300 kDa, isoform G OS=Drosophila melanogaster GN=Msp300 PE=1 SV=1 - [M9MRJ4_DROME]	Yes	3	1	M9MRJ4	0.00212273	1x(HexNAc)	N-Term(Dimethyl);K13(Dimethyl)	HCD	2	855.443	1709.88	-0.628255	39.6968
Females	SEQQLATSK	Muscle-specific protein 300 kDa, isoform G OS=Drosophila melanogaster GN=Msp300 PE=1 SV=1 - [M9MRJ4_DROME]	No	3	1	M9MRJ4	2.57257	1x(HexNAc)	N-Term(Dimethyl);K9(Dimethyl)	HCD	2	625.827	1250.65	0.0273748	28.0554
Females	SEQQLATSK	Muscle-specific protein 300 kDa, isoform G OS=Drosophila melanogaster GN=Msp300 PE=1 SV=1 - [M9MRJ4_DROME]	No	3	1	M9MRJ4	2.39036	1x(HexNAc)	N-Term(Dimethyl:2H(4));K9(Dimethyl:2H(4))	HCD	2	629.853	1258.7	0.283901	24.5172
Males	SNDTQNTTTITTIK	Muscle-specific protein 300 kDa, isoform G OS=Drosophila melanogaster GN=Msp300 PE=1 SV=1 - [M9MRJ4_DROME]	No	3	1	M9MRJ4	2.05267	1x(HexNAc)	N-Term(Dimethyl:2H(4));K14(Dimethyl:2H(4))	HCD	2	902.985	1804.96	0.369057	58.8117
Females	SNDTQNTTTITTIK	Muscle-specific protein 300 kDa, isoform G OS=Drosophila melanogaster GN=Msp300 PE=1 SV=1 - [M9MRJ4_DROME]	Yes	3	1	M9MRJ4	0.323733	1x(HexNAc)	N-Term(Dimethyl);K14(Dimethyl)	HCD	2	898.961	1796.91	1.07403	45.965
Females	SNDTQNTTTITTIK	Muscle-specific protein 300 kDa, isoform G OS=Drosophila melanogaster GN=Msp300 PE=1 SV=1 - [M9MRJ4_DROME]	Yes	3	1	M9MRJ4	0.562685	1x(HexNAc)	N-Term(Dimethyl);K14(Dimethyl)	HCD	2	898.961	1796.91	1.07403	48.1565
Females	SNDTQNTTTITTIK	Muscle-specific protein 300 kDa, isoform G OS=Drosophila melanogaster GN=Msp300 PE=1 SV=1 - [M9MRJ4_DROME]	Yes	3	1	M9MRJ4	0.663826	1x(HexNAc)	N-Term(Dimethyl);K14(Dimethyl)	HCD	2	898.96	1796.91	0.326764	46.9042
Females	SNDTQNTTTITTIK	Muscle-specific protein 300 kDa, isoform G OS=Drosophila melanogaster GN=Msp300 PE=1 SV=1 - [M9MRJ4_DROME]	Yes	3	1	M9MRJ4	0.792778	1x(HexNAc)	N-Term(Dimethyl);K14(Dimethyl)	HCD	3	599.643	1796.91	1.23638	49.1798
Females	SNDTQNTTTITTIK	Muscle-specific protein 300 kDa, isoform G OS=Drosophila melanogaster GN=Msp300 PE=1 SV=1 - [M9MRJ4_DROME]	Yes	3	1	M9MRJ4	0.87785	1x(HexNAc)	N-Term(Dimethyl);K14(Dimethyl)	HCD	2	898.961	1796.91	1.34576	49.8663
Females	SNDTQNTTTITTIK	Muscle-specific protein 300 kDa, isoform G OS=Drosophila melanogaster GN=Msp300 PE=1 SV=1 - [M9MRJ4_DROME]	Yes	3	1	M9MRJ4	0.79167	1x(HexNAc)	N-Term(Dimethyl:2H(4));K14(Dimethyl:2H(4))	HCD	2	902.987	1804.97	2.05981	49.0814
Females	SNDTQNTTTITTIK	Muscle-specific protein 300 kDa, isoform G OS=Drosophila melanogaster GN=Msp300 PE=1 SV=1 - [M9MRJ4_DROME]	Yes	3	1	M9MRJ4	0.639078	1x(HexNAc)	N-Term(Dimethyl:2H(4));K14(Dimethyl:2H(4))	HCD	2	902.985	1804.96	0.166166	39.4805
Males	TEPIVESTAVDESK	Muscle-specific protein 300 kDa, isoform G OS=Drosophila melanogaster GN=Msp300 PE=1 SV=1 - [M9MRJ4_DROME]	No	2	1	M9MRJ4	1.60339	1x(HexNAc)	N-Term(Dimethyl);K14(Dimethyl)	HCD	2	882.445	1763.88	1.89918	62.1793
Males	VSVVDDSK	Muscle-specific protein 300 kDa, isoform G OS=Drosophila melanogaster GN=Msp300 PE=1 SV=1 - [M9MRJ4_DROME]	No	2	1	M9MRJ4	0.661548	1x(HexNAc)	N-Term(Dimethyl);K8(Dimethyl)	HCD	2	554.293	1107.58	1.25409	39.4411
Males	AETKPEGITTGSITITK	Muscle-specific protein 300 kDa, isoform K OS=Drosophila melanogaster GN=Msp300 PE=1 SV=1 - [M9PCM8_DROME]|Muscle-specific protein 300 kDa, isoform G OS=Drosophila melanogaster GN=Msp300 PE=1 SV=1 - [M9MRJ4_DROME]	No	8	2	M9PCM8;M9MRJ4	7.71043	1x(HexNAc)	N-Term(Dimethyl:2H(4));K4(Dimethyl:2H(4));K17(Dimethyl:2H(4))	ETciD	3	682.737	2046.2	0.0647088	66.599
Females	AETKPEGITTGSITITK	Muscle-specific protein 300 kDa, isoform K OS=Drosophila melanogaster GN=Msp300 PE=1 SV=1 - [M9PCM8_DROME]|Muscle-specific protein 300 kDa, isoform G OS=Drosophila melanogaster GN=Msp300 PE=1 SV=1 - [M9MRJ4_DROME]	No	8	2	M9PCM8;M9MRJ4	18.1371	1x(HexNAc)	N-Term(Dimethyl:2H(4));K4(Dimethyl:2H(4));K17(Dimethyl:2H(4))	ETciD	3	682.737	2046.2	0.0647088	66.6129
Females	AETKPEGITTGSITITK	Muscle-specific protein 300 kDa, isoform K OS=Drosophila melanogaster GN=Msp300 PE=1 SV=1 - [M9PCM8_DROME]|Muscle-specific protein 300 kDa, isoform G OS=Drosophila melanogaster GN=Msp300 PE=1 SV=1 - [M9MRJ4_DROME]	No	8	2	M9PCM8;M9MRJ4	3912.95	1x(HexNAc)	N-Term(Dimethyl:2H(4));K4(Dimethyl:2H(4));K17(Dimethyl:2H(4))	ETciD	3	682.737	2046.2	-0.561692	67.317
Males	ETKPEGITTGSITITK	Muscle-specific protein 300 kDa, isoform K OS=Drosophila melanogaster GN=Msp300 PE=1 SV=1 - [M9PCM8_DROME]|Muscle-specific protein 300 kDa, isoform G OS=Drosophila melanogaster GN=Msp300 PE=1 SV=1 - [M9MRJ4_DROME]	No	8	2	M9PCM8;M9MRJ4	7.70727	1x(HexNAc)	N-Term(Dimethyl:2H(4));K3(Dimethyl:2H(4));K16(Dimethyl:2H(4))	HCD	3	659.059	1975.16	0.844949	66.305
Males	ETKPEGITTGSITITK	Muscle-specific protein 300 kDa, isoform K OS=Drosophila melanogaster GN=Msp300 PE=1 SV=1 - [M9PCM8_DROME]|Muscle-specific protein 300 kDa, isoform G OS=Drosophila melanogaster GN=Msp300 PE=1 SV=1 - [M9MRJ4_DROME]	No	8	2	M9PCM8;M9MRJ4	2161.9	1x(HexNAc)	N-Term(Dimethyl:2H(4));K3(Dimethyl:2H(4));K16(Dimethyl:2H(4))	ETciD	3	659.058	1975.16	-0.174796	65.4526
Males	ETKPEGITTGSITITK	Muscle-specific protein 300 kDa, isoform K OS=Drosophila melanogaster GN=Msp300 PE=1 SV=1 - [M9PCM8_DROME]|Muscle-specific protein 300 kDa, isoform G OS=Drosophila melanogaster GN=Msp300 PE=1 SV=1 - [M9MRJ4_DROME]	No	8	2	M9PCM8;M9MRJ4	7.70727	1x(HexNAc)	N-Term(Dimethyl:2H(4));K3(Dimethyl:2H(4));K16(Dimethyl:2H(4))	ETciD	3	659.059	1975.16	0.844949	66.2928
Males	ETKPEGITTGSITITK	Muscle-specific protein 300 kDa, isoform K OS=Drosophila melanogaster GN=Msp300 PE=1 SV=1 - [M9PCM8_DROME]|Muscle-specific protein 300 kDa, isoform G OS=Drosophila melanogaster GN=Msp300 PE=1 SV=1 - [M9MRJ4_DROME]	No	8	2	M9PCM8;M9MRJ4	685.183	1x(HexNAc)	N-Term(Dimethyl:2H(4));K3(Dimethyl:2H(4));K16(Dimethyl:2H(4))	ETciD	3	659.059	1975.16	0.659541	35.2097
Females	ETKPEGITTGSITITK	Muscle-specific protein 300 kDa, isoform K OS=Drosophila melanogaster GN=Msp300 PE=1 SV=1 - [M9PCM8_DROME]|Muscle-specific protein 300 kDa, isoform G OS=Drosophila melanogaster GN=Msp300 PE=1 SV=1 - [M9MRJ4_DROME]	No	8	2	M9PCM8;M9MRJ4	2801.86	1x(HexNAc)	N-Term(Dimethyl:2H(4));K3(Dimethyl:2H(4));K16(Dimethyl:2H(4))	ETciD	3	659.06	1975.16	2.1428	64.6361
Females	GITTGSITITK	Muscle-specific protein 300 kDa, isoform K OS=Drosophila melanogaster GN=Msp300 PE=1 SV=1 - [M9PCM8_DROME]|Muscle-specific protein 300 kDa, isoform G OS=Drosophila melanogaster GN=Msp300 PE=1 SV=1 - [M9MRJ4_DROME]	No	8	2	M9PCM8;M9MRJ4	28.6578	1x(HexNAc)	N-Term(Dimethyl:2H(4));K11(Dimethyl:2H(4))	HCD	2	679.915	1358.82	0.557613	69.8422
Females	ITTGSITITK	Muscle-specific protein 300 kDa, isoform K OS=Drosophila melanogaster GN=Msp300 PE=1 SV=1 - [M9PCM8_DROME]|Muscle-specific protein 300 kDa, isoform G OS=Drosophila melanogaster GN=Msp300 PE=1 SV=1 - [M9MRJ4_DROME]	No	8	2	M9PCM8;M9MRJ4	1296.87	1x(HexNAc)	N-Term(Dimethyl:2H(4));K10(Dimethyl:2H(4))	HCD	2	651.404	1301.8	-0.272938	66.1918
Males	TKPEGITTGSITITK	Muscle-specific protein 300 kDa, isoform K OS=Drosophila melanogaster GN=Msp300 PE=1 SV=1 - [M9PCM8_DROME]|Muscle-specific protein 300 kDa, isoform G OS=Drosophila melanogaster GN=Msp300 PE=1 SV=1 - [M9MRJ4_DROME]	No	8	2	M9PCM8;M9MRJ4	1232.63	1x(HexNAc)	N-Term(Dimethyl:2H(4));K2(Dimethyl:2H(4));K15(Dimethyl:2H(4))	ETciD	3	616.045	1846.12	1.06794	35.1492
Females	TTGSITITK	Muscle-specific protein 300 kDa, isoform K OS=Drosophila melanogaster GN=Msp300 PE=1 SV=1 - [M9PCM8_DROME]|Muscle-specific protein 300 kDa, isoform G OS=Drosophila melanogaster GN=Msp300 PE=1 SV=1 - [M9MRJ4_DROME]	No	8	2	M9PCM8;M9MRJ4	9.97745	1x(HexNAc)	N-Term(Dimethyl:2H(4));K9(Dimethyl:2H(4))	HCD	2	594.862	1188.72	0.0812012	49.4172
Males	VAETKPEGITTGSITITK	Muscle-specific protein 300 kDa, isoform K OS=Drosophila melanogaster GN=Msp300 PE=1 SV=1 - [M9PCM8_DROME]|Muscle-specific protein 300 kDa, isoform G OS=Drosophila melanogaster GN=Msp300 PE=1 SV=1 - [M9MRJ4_DROME]	No	8	2	M9PCM8;M9MRJ4	14.9338	1x(HexNAc)	N-Term(Dimethyl:2H(4));K5(Dimethyl:2H(4));K18(Dimethyl:2H(4))	ETciD	3	715.76	2145.27	0.687835	69.0582
Males	VVAETKPEGITTGSITITK	Muscle-specific protein 300 kDa, isoform K OS=Drosophila melanogaster GN=Msp300 PE=1 SV=1 - [M9PCM8_DROME]|Muscle-specific protein 300 kDa, isoform G OS=Drosophila melanogaster GN=Msp300 PE=1 SV=1 - [M9MRJ4_DROME]	No	8	2	M9PCM8;M9MRJ4	1832.72	1x(HexNAc)	N-Term(Dimethyl:2H(4));K6(Dimethyl:2H(4));K19(Dimethyl:2H(4))	ETciD	3	748.783	2244.34	0.603266	73.7091
Males	VVAETKPEGITTGSITITK	Muscle-specific protein 300 kDa, isoform K OS=Drosophila melanogaster GN=Msp300 PE=1 SV=1 - [M9PCM8_DROME]|Muscle-specific protein 300 kDa, isoform G OS=Drosophila melanogaster GN=Msp300 PE=1 SV=1 - [M9MRJ4_DROME]	No	8	2	M9PCM8;M9MRJ4	1.06752	1x(HexNAc)	N-Term(Dimethyl:2H(4));K6(Dimethyl:2H(4));K19(Dimethyl:2H(4))	ETciD	3	748.784	2244.34	0.929608	39.5116
Males	TEGTAQTPVTIPSGPK	Myopic OS=Drosophila melanogaster GN=mop PE=1 SV=2 - [Q9VUH6_DROME]	No	1	1	Q9VUH6	4.68931	1x(HexNAc)	N-Term(Dimethyl:2H(4));K16(Dimethyl:2H(4))	HCD	2	926.014	1851.02	0.216583	63.6594
Females	TEGTAQTPVTIPSGPK	Myopic OS=Drosophila melanogaster GN=mop PE=1 SV=2 - [Q9VUH6_DROME]	No	1	1	Q9VUH6	3.49409	1x(HexNAc)	N-Term(Dimethyl:2H(4));K16(Dimethyl:2H(4))	HCD	2	926.014	1851.02	0.942006	63.0399
Females	TEGTAQTPVTIPSGPK	Myopic OS=Drosophila melanogaster GN=mop PE=1 SV=2 - [Q9VUH6_DROME]	No	1	1	Q9VUH6	1.56447	1x(HexNAc)	N-Term(Dimethyl:2H(4));K16(Dimethyl:2H(4))	HCD	2	926.013	1851.02	-0.838579	64.4978
Females	TTPVVSKPIAETTPVPAVSSTPK	Myopic OS=Drosophila melanogaster GN=mop PE=1 SV=2 - [Q9VUH6_DROME]	No	1	1	Q9VUH6	1780.98	2x(HexNAc)	N-Term(Dimethyl:2H(4));K7(Dimethyl:2H(4));K23(Dimethyl:2H(4))	HCD	3	937.208	2809.61	0.477363	74.8564
Females	LPSSSTSATTTTTIPSQAIK	Negative elongation factor A, isoform C OS=Drosophila melanogaster GN=Nelf-A PE=4 SV=1 - [A0A0B4LIF3_DROME]	No	3	1	A0A0B4LIF3	0.0346672	2x(HexNAc)	N-Term(Dimethyl);K20(Dimethyl)	ETciD	3	818.762	2454.27	0.452494	69.225
Females	LPSSSTSATTTTTIPSQAIK	Negative elongation factor A, isoform C OS=Drosophila melanogaster GN=Nelf-A PE=4 SV=1 - [A0A0B4LIF3_DROME]	No	3	1	A0A0B4LIF3	0.000344479	2x(HexNAc)	N-Term(Dimethyl);K20(Dimethyl)	ETciD	3	818.762	2454.27	0.377887	68.71
Females	LPSSSTSATTTTTIPSQAIK	Negative elongation factor A, isoform C OS=Drosophila melanogaster GN=Nelf-A PE=4 SV=1 - [A0A0B4LIF3_DROME]	No	3	1	A0A0B4LIF3	0.625998	2x(HexNAc)	N-Term(Dimethyl);K20(Dimethyl)	ETciD	3	818.763	2454.27	0.825528	68.7334
Females	LPSSSTSATTTTTIPSQAIK	Negative elongation factor A, isoform C OS=Drosophila melanogaster GN=Nelf-A PE=4 SV=1 - [A0A0B4LIF3_DROME]	No	3	1	A0A0B4LIF3	0.00184065	1x(HexNAc)	N-Term(Dimethyl);K20(Dimethyl)	ETciD	3	751.068	2251.19	-0.470607	70.312
Females	LPSSSTSATTTTTIPSQAIK	Negative elongation factor A, isoform C OS=Drosophila melanogaster GN=Nelf-A PE=4 SV=1 - [A0A0B4LIF3_DROME]	No	3	1	A0A0B4LIF3	0.000556228	1x(HexNAc)	N-Term(Dimethyl);K20(Dimethyl)	ETciD	3	751.069	2251.19	-0.0639207	70.7557
Females	LPSSSTSATTTTTIPSQAIK	Negative elongation factor A, isoform C OS=Drosophila melanogaster GN=Nelf-A PE=4 SV=1 - [A0A0B4LIF3_DROME]	No	3	1	A0A0B4LIF3	1118.18	2x(HexNAc)	N-Term(Dimethyl:2H(4));K20(Dimethyl:2H(4))	ETciD	3	821.445	2462.32	-0.0622425	68.6831
Females	LPSSSTSATTTTTIPSQAIK	Negative elongation factor A, isoform C OS=Drosophila melanogaster GN=Nelf-A PE=4 SV=1 - [A0A0B4LIF3_DROME]	No	3	1	A0A0B4LIF3	5.43875	2x(HexNAc)	N-Term(Dimethyl:2H(4));K20(Dimethyl:2H(4))	ETciD	3	821.445	2462.32	-0.136605	68.4174
Females	LPSSSTSATTTTTIPSQAIK	Negative elongation factor A, isoform C OS=Drosophila melanogaster GN=Nelf-A PE=4 SV=1 - [A0A0B4LIF3_DROME]	No	3	1	A0A0B4LIF3	8.22142	3x(HexNAc)	N-Term(Dimethyl:2H(4));K20(Dimethyl:2H(4))	ETciD	3	889.139	2665.4	0.344442	66.3998
Females	LPSSSTSATTTTTIPSQAIK	Negative elongation factor A, isoform C OS=Drosophila melanogaster GN=Nelf-A PE=4 SV=1 - [A0A0B4LIF3_DROME]	No	3	1	A0A0B4LIF3	2.98925	3x(HexNAc)	N-Term(Dimethyl:2H(4));K20(Dimethyl:2H(4))	ETciD	3	889.141	2665.41	2.68014	66.6707
Females	SSSTSATTTTTIPSQAIK	Negative elongation factor A, isoform C OS=Drosophila melanogaster GN=Nelf-A PE=4 SV=1 - [A0A0B4LIF3_DROME]	No	3	1	A0A0B4LIF3	800.343	2x(HexNAc)	N-Term(Dimethyl:2H(4));K18(Dimethyl:2H(4))	HCD	2	1126.59	2252.18	-0.848357	59.8634
Females	SSSTSATTTTTIPSQAIK	Negative elongation factor A, isoform C OS=Drosophila melanogaster GN=Nelf-A PE=4 SV=1 - [A0A0B4LIF3_DROME]	No	3	1	A0A0B4LIF3	3.07032	2x(HexNAc)	N-Term(Dimethyl:2H(4));K18(Dimethyl:2H(4))	HCD	2	1126.6	2252.19	0.344063	61.0178
Females	SSSTSATTTTTIPSQAIK	Negative elongation factor A, isoform C OS=Drosophila melanogaster GN=Nelf-A PE=4 SV=1 - [A0A0B4LIF3_DROME]	No	3	1	A0A0B4LIF3	6.72124	3x(HexNAc)	N-Term(Dimethyl:2H(4));K18(Dimethyl:2H(4))	HCD	3	819.094	2455.27	1.88998	59.5117
Females	SSSTSATTTTTIPSQAIK	Negative elongation factor A, isoform C OS=Drosophila melanogaster GN=Nelf-A PE=4 SV=1 - [A0A0B4LIF3_DROME]	No	3	1	A0A0B4LIF3	735.325	2x(HexNAc)	N-Term(Dimethyl:2H(4));K18(Dimethyl:2H(4))	HCD	3	751.399	2252.18	-0.366519	60.3985
Females	SSSTSATTTTTIPSQAIK	Negative elongation factor A, isoform C OS=Drosophila melanogaster GN=Nelf-A PE=4 SV=1 - [A0A0B4LIF3_DROME]	No	3	1	A0A0B4LIF3	2.16127	2x(HexNAc)	N-Term(Dimethyl:2H(4));K18(Dimethyl:2H(4))	ETciD	3	751.399	2252.18	-0.610423	60.2438
Females	SSSTSATTTTTIPSQAIK	Negative elongation factor A, isoform C OS=Drosophila melanogaster GN=Nelf-A PE=4 SV=1 - [A0A0B4LIF3_DROME]	No	3	1	A0A0B4LIF3	1893.18	2x(HexNAc)	N-Term(Dimethyl:2H(4));K18(Dimethyl:2H(4))	ETciD	3	751.4	2252.19	0.527795	59.6191
Females	SSSTSATTTTTIPSQAIK	Negative elongation factor A, isoform C OS=Drosophila melanogaster GN=Nelf-A PE=4 SV=1 - [A0A0B4LIF3_DROME]	No	3	1	A0A0B4LIF3	553.554	3x(HexNAc)	N-Term(Dimethyl:2H(4));K18(Dimethyl:2H(4))	ETciD	3	819.094	2455.27	1.66625	60.2663
Females	SSSTSATTTTTIPSQAIK	Negative elongation factor A, isoform C OS=Drosophila melanogaster GN=Nelf-A PE=4 SV=1 - [A0A0B4LIF3_DROME]	No	3	1	A0A0B4LIF3	4.35935	2x(HexNAc)	N-Term(Dimethyl:2H(4));K18(Dimethyl:2H(4))	ETciD	3	751.399	2252.18	-0.529122	60.961
Females	SSSTSATTTTTIPSQAIK	Negative elongation factor A, isoform C OS=Drosophila melanogaster GN=Nelf-A PE=4 SV=1 - [A0A0B4LIF3_DROME]	No	3	1	A0A0B4LIF3	0.748533	1x(HexNAc)	N-Term(Dimethyl:2H(4));K18(Dimethyl:2H(4))	ETciD	3	683.705	2049.1	-1.72991	61.8403
Females	SSTSATTTTTIPSQAIK	Negative elongation factor A, isoform C OS=Drosophila melanogaster GN=Nelf-A PE=4 SV=1 - [A0A0B4LIF3_DROME]	No	3	1	A0A0B4LIF3	1.2095	2x(HexNAc)	N-Term(Dimethyl:2H(4));K17(Dimethyl:2H(4))	ETciD	3	722.389	2165.15	0.0353797	60.3202
Females	IDNSTVSVVNAAINR	Neural lazarillo, isoform A OS=Drosophila melanogaster GN=NLaz PE=1 SV=1 - [Q8SXR1_DROME]	Yes	2	1	Q8SXR1	0.0919482	1x(HexNAc)	N-Term(Dimethyl)	HCD	2	902.477	1803.95	1.08017	82.9948
Females	IDNSTVSVVNAAINR	Neural lazarillo, isoform A OS=Drosophila melanogaster GN=NLaz PE=1 SV=1 - [Q8SXR1_DROME]	Yes	2	1	Q8SXR1	0.000377301	1x(HexNAc)	N-Term(Dimethyl)	HCD	3	601.987	1803.95	0.429868	84.6535
Females	IDNSTVSVVNAAINR	Neural lazarillo, isoform A OS=Drosophila melanogaster GN=NLaz PE=1 SV=1 - [Q8SXR1_DROME]	Yes	2	1	Q8SXR1	0.202078	1x(HexNAc)	N-Term(Dimethyl)	HCD	2	902.475	1803.94	-1.42357	84.6692
Females	IDNSTVSVVNAAINR	Neural lazarillo, isoform A OS=Drosophila melanogaster GN=NLaz PE=1 SV=1 - [Q8SXR1_DROME]	Yes	2	1	Q8SXR1	0.0887101	1x(HexNAc)	N-Term(Dimethyl)	HCD	3	601.987	1803.95	0.429868	59.6571
Females	IDNSTVSVVNAAINR	Neural lazarillo, isoform A OS=Drosophila melanogaster GN=NLaz PE=1 SV=1 - [Q8SXR1_DROME]	Yes	2	1	Q8SXR1	0.000979318	1x(HexNAc)	N-Term(Dimethyl)	HCD	2	902.477	1803.95	0.674161	59.6841
Females	NDILVNVNDTTHYK	Neuromusculin, isoform B OS=Drosophila melanogaster GN=nrm PE=4 SV=1 - [Q0E8B8_DROME]	Yes	6	1	Q0E8B8	2.21121	1x(HexNAc)	N-Term(Dimethyl:2H(4));K14(Dimethyl:2H(4))	ETciD	3	638.342	1913.01	0.972714	69.2492
Males	LNETFLQAPAAST	Neuropeptide-like 2 OS=Drosophila melanogaster GN=Nplp2 PE=1 SV=1 - [NPLP2_DROME]	Yes	1	1	Q9VU58	0.459572	1x(HexNAc)	N-Term(Dimethyl)	HCD	2	797.405	1593.8	1.53337	101.288
Males	LNETFLQAPAAST	Neuropeptide-like 2 OS=Drosophila melanogaster GN=Nplp2 PE=1 SV=1 - [NPLP2_DROME]	Yes	1	1	Q9VU58	0.45987	1x(HexNAc)	N-Term(Dimethyl)	HCD	2	797.405	1593.8	0.997233	95.0097
Males	LNETFLQAPAAST	Neuropeptide-like 2 OS=Drosophila melanogaster GN=Nplp2 PE=1 SV=1 - [NPLP2_DROME]	Yes	1	1	Q9VU58	0.40118	1x(HexNAc)	N-Term(Dimethyl)	HCD	2	797.405	1593.8	0.997233	57.4772
Females	LNETFLQAPAAST	Neuropeptide-like 2 OS=Drosophila melanogaster GN=Nplp2 PE=1 SV=1 - [NPLP2_DROME]	Yes	1	1	Q9VU58	0.946588	1x(HexNAc)	N-Term(Dimethyl)	HCD	2	797.404	1593.8	0.61428	92.0872
Females	LNETFLQAPAAST	Neuropeptide-like 2 OS=Drosophila melanogaster GN=Nplp2 PE=1 SV=1 - [NPLP2_DROME]	Yes	1	1	Q9VU58	0.000455293	1x(HexNAc)	N-Term(Dimethyl)	HCD	2	797.402	1593.8	-2.14299	72.9087
Females	LNETFLQAPAAST	Neuropeptide-like 2 OS=Drosophila melanogaster GN=Nplp2 PE=1 SV=1 - [NPLP2_DROME]	Yes	1	1	Q9VU58	0.743425	1x(HexNAc)	N-Term(Dimethyl:2H(4))	HCD	2	799.417	1597.83	1.09583	91.0496
Males	LNETFLQAPAAST	Neuropeptide-like 2 OS=Drosophila melanogaster GN=Nplp2 PE=1 SV=1 - [NPLP2_DROME]	Yes	1	1	Q9VU58	0.40118	1x(HexNAc)	N-Term(Dimethyl)	ETciD	2	797.405	1593.8	0.997233	57.4632
Females	SSTYQTNQNVSTTTSTSTSSSGK	Nipped-B, isoform J OS=Drosophila melanogaster GN=Nipped-B PE=1 SV=1 - [A0A0B4KF23_DROME]	Yes	3	1	A0A0B4KF23	279.774	1x(HexNAc)	N-Term(Dimethyl:2H(4));K23(Dimethyl:2H(4))	ETciD	3	874.423	2621.25	0.918235	41.1313
Females	SSSVVVPGAADKK	No circadian temperature entrainment, isoform D OS=Drosophila melanogaster GN=nocte PE=1 SV=1 - [M9PE74_DROME]	No	2	1	M9PE74	2.61382	1x(HexNAc)	N-Term(Dimethyl:2H(4));K12(Dimethyl:2H(4));K13(Dimethyl:2H(4))	ETciD	3	515.316	1543.93	-0.0892197	39.4196
Females	TVATTVASGAK	Nuclear factor Y-box C OS=Drosophila melanogaster GN=Nf-YC PE=2 SV=1 - [Q9W3V9_DROME]	No	1	1	Q9W3V9	0.509144	1x(HexNAc)	N-Term(Dimethyl);K11(Dimethyl)	HCD	2	632.854	1264.7	0.375165	33.0154
Females	GAGSAVSSTSSSQQPVAK	Nuclear pore complex protein Nup153 OS=Drosophila melanogaster GN=Nup153 PE=1 SV=4 - [NU153_DROME]	No	2	1	Q9VXE6	0.981038	1x(HexNAc)	N-Term(Dimethyl:2H(4));K18(Dimethyl:2H(4))	ETciD	3	639.341	1916.01	0.555249	28.4616
Females	GVSSSTVTTTTTSTK	Nuclear pore complex protein Nup153 OS=Drosophila melanogaster GN=Nup153 PE=1 SV=4 - [NU153_DROME]	No	2	1	Q9VXE6	0.00100392	1x(HexNAc)	N-Term(Dimethyl);K15(Dimethyl)	HCD	2	858.941	1716.87	-0.0995075	36.2955
Females	GVSSSTVTTTTTSTK	Nuclear pore complex protein Nup153 OS=Drosophila melanogaster GN=Nup153 PE=1 SV=4 - [NU153_DROME]	No	2	1	Q9VXE6	2.17459	2x(HexNAc)	N-Term(Dimethyl);K15(Dimethyl)	ETciD	3	640.656	1919.95	-0.459892	33.3963
Females	GVSSSTVTTTTTSTK	Nuclear pore complex protein Nup153 OS=Drosophila melanogaster GN=Nup153 PE=1 SV=4 - [NU153_DROME]	No	2	1	Q9VXE6	0.874247	2x(HexNAc)	N-Term(Dimethyl);K15(Dimethyl)	ETciD	3	640.656	1919.95	0.0169564	34.7056
Females	GVSSSTVTTTTTSTK	Nuclear pore complex protein Nup153 OS=Drosophila melanogaster GN=Nup153 PE=1 SV=4 - [NU153_DROME]	No	2	1	Q9VXE6	0.450027	1x(HexNAc)	N-Term(Dimethyl);K15(Dimethyl)	ETciD	3	572.963	1716.88	0.354812	36.841
Females	GVSSSTVTTTTTSTK	Nuclear pore complex protein Nup153 OS=Drosophila melanogaster GN=Nup153 PE=1 SV=4 - [NU153_DROME]	No	2	1	Q9VXE6	1.42938	1x(HexNAc)	N-Term(Dimethyl);K15(Dimethyl)	ETciD	2	858.941	1716.87	-0.241708	39.1113
Females	GVSSSTVTTTTTSTK	Nuclear pore complex protein Nup153 OS=Drosophila melanogaster GN=Nup153 PE=1 SV=4 - [NU153_DROME]	No	2	1	Q9VXE6	1.10267	2x(HexNAc)	N-Term(Dimethyl:2H(4));K15(Dimethyl:2H(4))	ETciD	3	643.34	1928.01	0.406073	38.7063
Females	NPAATTANSAASSVPK	Nuclear pore complex protein Nup153 OS=Drosophila melanogaster GN=Nup153 PE=1 SV=4 - [NU153_DROME]	No	2	1	Q9VXE6	0.687473	1x(HexNAc)	N-Term(Dimethyl);K16(Dimethyl)	HCD	2	873.45	1745.89	0.766161	45.2116
Males	SGAGSAVSSTSSSQQPVAK	Nuclear pore complex protein Nup153 OS=Drosophila melanogaster GN=Nup153 PE=1 SV=4 - [NU153_DROME]	No	2	1	Q9VXE6	1.91556	1x(HexNAc)	N-Term(Dimethyl:2H(4));K19(Dimethyl:2H(4))	HCD	3	668.352	2003.04	2.18329	31.6683
Males	SGAGSAVSSTSSSQQPVAK	Nuclear pore complex protein Nup153 OS=Drosophila melanogaster GN=Nup153 PE=1 SV=4 - [NU153_DROME]	No	2	1	Q9VXE6	2.01983	1x(HexNAc)	N-Term(Dimethyl:2H(4));K19(Dimethyl:2H(4))	HCD	2	1002.02	2003.04	2.09859	31.7127
Females	SGAGSAVSSTSSSQQPVAK	Nuclear pore complex protein Nup153 OS=Drosophila melanogaster GN=Nup153 PE=1 SV=4 - [NU153_DROME]	No	2	1	Q9VXE6	0.233649	1x(HexNAc)	N-Term(Dimethyl);K19(Dimethyl)	HCD	2	997.998	1994.99	0.0482547	33.8256
Females	SGAGSAVSSTSSSQQPVAK	Nuclear pore complex protein Nup153 OS=Drosophila melanogaster GN=Nup153 PE=1 SV=4 - [NU153_DROME]	No	2	1	Q9VXE6	1.37951	1x(HexNAc)	N-Term(Dimethyl:2H(4));K19(Dimethyl:2H(4))	HCD	2	1002.02	2003.04	0.148428	34.4542
Males	SGAGSAVSSTSSSQQPVAK	Nuclear pore complex protein Nup153 OS=Drosophila melanogaster GN=Nup153 PE=1 SV=4 - [NU153_DROME]	No	2	1	Q9VXE6	3.99604	1x(HexNAc)	N-Term(Dimethyl:2H(4));K19(Dimethyl:2H(4))	ETciD	3	668.351	2003.04	-0.284883	31.5152
Males	SGAGSAVSSTSSSQQPVAK	Nuclear pore complex protein Nup153 OS=Drosophila melanogaster GN=Nup153 PE=1 SV=4 - [NU153_DROME]	No	2	1	Q9VXE6	1.91556	1x(HexNAc)	N-Term(Dimethyl:2H(4));K19(Dimethyl:2H(4))	ETciD	3	668.352	2003.04	2.18329	31.6559
Males	SGAGSAVSSTSSSQQPVAK	Nuclear pore complex protein Nup153 OS=Drosophila melanogaster GN=Nup153 PE=1 SV=4 - [NU153_DROME]	No	2	1	Q9VXE6	0.344572	1x(HexNAc)	N-Term(Dimethyl);K19(Dimethyl)	ETciD	3	665.668	1994.99	0.622805	31.2099
Females	SGAGSAVSSTSSSQQPVAK	Nuclear pore complex protein Nup153 OS=Drosophila melanogaster GN=Nup153 PE=1 SV=4 - [NU153_DROME]	No	2	1	Q9VXE6	0.610961	2x(HexNAc)	N-Term(Dimethyl);K19(Dimethyl)	ETciD	3	733.361	2198.07	0.302937	31.8409
Females	SGAGSAVSSTSSSQQPVAK	Nuclear pore complex protein Nup153 OS=Drosophila melanogaster GN=Nup153 PE=1 SV=4 - [NU153_DROME]	No	2	1	Q9VXE6	0.264101	1x(HexNAc)	N-Term(Dimethyl);K19(Dimethyl)	ETciD	3	665.668	1994.99	0.531022	33.763
Females	SGAGSAVSSTSSSQQPVAK	Nuclear pore complex protein Nup153 OS=Drosophila melanogaster GN=Nup153 PE=1 SV=4 - [NU153_DROME]	No	2	1	Q9VXE6	1.37033	1x(HexNAc)	N-Term(Dimethyl);K19(Dimethyl)	ETciD	3	665.668	1994.99	0.714588	34.5128
Females	SGAGSAVSSTSSSQQPVAK	Nuclear pore complex protein Nup153 OS=Drosophila melanogaster GN=Nup153 PE=1 SV=4 - [NU153_DROME]	No	2	1	Q9VXE6	0.00145539	1x(HexNAc)	N-Term(Dimethyl);K19(Dimethyl)	ETciD	3	665.668	1994.99	1.08172	29.691
Females	SGAGSAVSSTSSSQQPVAK	Nuclear pore complex protein Nup153 OS=Drosophila melanogaster GN=Nup153 PE=1 SV=4 - [NU153_DROME]	No	2	1	Q9VXE6	0.00176864	1x(HexNAc)	N-Term(Dimethyl);K19(Dimethyl)	ETciD	3	665.667	1994.99	-0.111457	30.0568
Females	SGAGSAVSSTSSSQQPVAK	Nuclear pore complex protein Nup153 OS=Drosophila melanogaster GN=Nup153 PE=1 SV=4 - [NU153_DROME]	No	2	1	Q9VXE6	0.29251	1x(HexNAc)	N-Term(Dimethyl);K19(Dimethyl)	ETciD	3	665.668	1994.99	0.347457	28.7582
Females	SGAGSAVSSTSSSQQPVAK	Nuclear pore complex protein Nup153 OS=Drosophila melanogaster GN=Nup153 PE=1 SV=4 - [NU153_DROME]	No	2	1	Q9VXE6	4706.89	1x(HexNAc)	N-Term(Dimethyl:2H(4));K19(Dimethyl:2H(4))	ETciD	3	668.351	2003.04	0.629255	30.0503
Females	SNSAAVGSAAVPSSSAST	Nuclear pore complex protein Nup153 OS=Drosophila melanogaster GN=Nup153 PE=1 SV=4 - [NU153_DROME]	No	2	1	Q9VXE6	0.921658	1x(HexNAc)	N-Term(Dimethyl:2H(4))	HCD	2	893.437	1785.87	0.500091	49.1328
Females	TLGFGVSSSTVTTTTTSTK	Nuclear pore complex protein Nup153 OS=Drosophila melanogaster GN=Nup153 PE=1 SV=4 - [NU153_DROME]	No	2	1	Q9VXE6	7.73563	3x(HexNAc)	N-Term(Dimethyl:2H(4));K19(Dimethyl:2H(4))	ETciD	3	850.441	2549.31	0.886572	73.5885
Females	TLGFGVSSSTVTTTTTSTK	Nuclear pore complex protein Nup153 OS=Drosophila melanogaster GN=Nup153 PE=1 SV=4 - [NU153_DROME]	No	2	1	Q9VXE6	1496.66	2x(HexNAc)	N-Term(Dimethyl:2H(4));K19(Dimethyl:2H(4))	ETciD	3	782.746	2346.22	-0.663949	77.5121
Females	TLGFGVSSSTVTTTTTSTK	Nuclear pore complex protein Nup153 OS=Drosophila melanogaster GN=Nup153 PE=1 SV=4 - [NU153_DROME]	No	2	1	Q9VXE6	1366.36	3x(HexNAc)	N-Term(Dimethyl:2H(4));K19(Dimethyl:2H(4))	ETciD	3	850.441	2549.31	0.671096	73.9036
Females	TTANSAASSVPK	Nuclear pore complex protein Nup153 OS=Drosophila melanogaster GN=Nup153 PE=1 SV=4 - [NU153_DROME]	No	2	1	Q9VXE6	548.69	1x(HexNAc)	N-Term(Dimethyl:2H(4));K12(Dimethyl:2H(4))	HCD	2	700.89	1400.77	0.239936	36.3629
Males	VPVVSKPSTTDPIQSSK	Nuclear pore complex protein Nup153 OS=Drosophila melanogaster GN=Nup153 PE=1 SV=4 - [NU153_DROME]	No	2	1	Q9VXE6	0.669932	1x(HexNAc)	N-Term(Dimethyl);K6(Dimethyl);K17(Dimethyl)	ETciD	3	686.385	2057.14	0.813321	28.6918
Females	VPVVSKPSTTDPIQSSK	Nuclear pore complex protein Nup153 OS=Drosophila melanogaster GN=Nup153 PE=1 SV=4 - [NU153_DROME]	No	2	1	Q9VXE6	0.880812	1x(HexNAc)	N-Term(Dimethyl:2H(4));K6(Dimethyl:2H(4));K17(Dimethyl:2H(4))	ETciD	3	690.411	2069.22	2.37015	59.7285
Females	AGGAAAPTTSASAPLAAK	Nuclear pore complex protein Nup214 OS=Drosophila melanogaster GN=Nup214 PE=1 SV=2 - [NU214_DROME]	No	1	1	Q9W1X4	0.553027	2x(HexNAc)	N-Term(Dimethyl);K18(Dimethyl)	HCD	2	988.016	1975.02	0.51045	51.0731
Females	SAGGAAAPTTSASAPLAAK	Nuclear pore complex protein Nup214 OS=Drosophila melanogaster GN=Nup214 PE=1 SV=2 - [NU214_DROME]	No	1	1	Q9W1X4	1.21523	2x(HexNAc)	N-Term(Dimethyl);K19(Dimethyl)	HCD	2	1031.53	2062.05	-2.90848	51.8385
Females	SAGGAAAPTTSASAPLAAK	Nuclear pore complex protein Nup214 OS=Drosophila melanogaster GN=Nup214 PE=1 SV=2 - [NU214_DROME]	No	1	1	Q9W1X4	1.08066	2x(HexNAc)	N-Term(Dimethyl);K19(Dimethyl)	HCD	3	688.023	2062.05	-0.310267	51.8541
Females	SAGGAAAPTTSASAPLAAK	Nuclear pore complex protein Nup214 OS=Drosophila melanogaster GN=Nup214 PE=1 SV=2 - [NU214_DROME]	No	1	1	Q9W1X4	2.34028	1x(HexNAc)	N-Term(Dimethyl:2H(4));K19(Dimethyl:2H(4))	HCD	2	934.017	1867.03	-0.0170298	53.6038
Females	SAGGAAAPTTSASAPLAAK	Nuclear pore complex protein Nup214 OS=Drosophila melanogaster GN=Nup214 PE=1 SV=2 - [NU214_DROME]	No	1	1	Q9W1X4	1.70944	2x(HexNAc)	N-Term(Dimethyl:2H(4));K19(Dimethyl:2H(4))	HCD	2	1035.56	2070.11	0.325264	51.6577
Females	STLSAGGAAAPTTSASAPLAAK	Nuclear pore complex protein Nup214 OS=Drosophila melanogaster GN=Nup214 PE=1 SV=2 - [NU214_DROME]	No	1	1	Q9W1X4	0.0011875	2x(HexNAc)	N-Term(Dimethyl);K22(Dimethyl)	ETciD	3	788.412	2363.22	1.06269	65.4416
Females	TLSAGGAAAPTTSASAPLAAK	Nuclear pore complex protein Nup214 OS=Drosophila melanogaster GN=Nup214 PE=1 SV=2 - [NU214_DROME]	No	1	1	Q9W1X4	0.00148682	2x(HexNAc)	N-Term(Dimethyl);K21(Dimethyl)	ETciD	3	759.402	2276.19	1.98229	65.6187
Females	TSTVTPTTNTVTPGEAAK	Nuclear pore complex protein Nup214 OS=Drosophila melanogaster GN=Nup214 PE=1 SV=2 - [NU214_DROME]	No	1	1	Q9W1X4	0.168546	2x(HexNAc)	N-Term(Dimethyl);K18(Dimethyl)	HCD	2	1119.57	2238.13	1.09773	51.7019
Males	TSTVTPTTNTVTPGEAAKPGLS	Nuclear pore complex protein Nup214 OS=Drosophila melanogaster GN=Nup214 PE=1 SV=2 - [NU214_DROME]	No	1	1	Q9W1X4	0.809553	2x(HexNAc)	N-Term(Dimethyl);K18(Dimethyl)	ETciD	3	864.778	2592.32	2.50756	67.017
Females	TSTVTPTTNTVTPGEAAKPGLS	Nuclear pore complex protein Nup214 OS=Drosophila melanogaster GN=Nup214 PE=1 SV=2 - [NU214_DROME]	No	1	1	Q9W1X4	0.406122	2x(HexNAc)	N-Term(Dimethyl);K18(Dimethyl)	ETciD	3	864.777	2592.32	0.459176	66.2602
Females	GLDQGNALNLTTSSSNK	Nucleoporin 358kD, isoform A OS=Drosophila melanogaster GN=Nup358 PE=1 SV=2 - [Q9VBU7_DROME]	Yes	2	1	Q9VBU7	5.87949	1x(HexNAc)	N-Term(Dimethyl:2H(4));K17(Dimethyl:2H(4))	HCD	2	994.026	1987.04	0.971882	68.3999
Females	QPNPDPPATAAK	Nucleoporin 358kD, isoform A OS=Drosophila melanogaster GN=Nup358 PE=1 SV=2 - [Q9VBU7_DROME]	No	2	1	Q9VBU7	0.0946781	1x(HexNAc)	N-Term(Dimethyl);K12(Dimethyl)	HCD	2	733.381	1465.75	1.06847	29.8986
Females	APLSNGSVVDK	Opsin Rh1 OS=Drosophila melanogaster GN=ninaE PE=1 SV=1 - [OPS1_DROME]	Yes	1	1	P06002	0.211876	1x(HexNAc)	N-Term(Dimethyl);K11(Dimethyl)	HCD	2	673.364	1345.72	0.000419385	39.9651
Females	APLSNGSVVDK	Opsin Rh1 OS=Drosophila melanogaster GN=ninaE PE=1 SV=1 - [OPS1_DROME]	Yes	1	1	P06002	0.211711	1x(HexNAc)	N-Term(Dimethyl);K11(Dimethyl)	HCD	2	673.364	1345.72	0.363259	41.5191
Males	LSNGSVVDK	Opsin Rh1 OS=Drosophila melanogaster GN=ninaE PE=1 SV=1 - [OPS1_DROME]	Yes	1	1	P06002	0.81648	1x(HexNAc)	N-Term(Dimethyl);K9(Dimethyl)	HCD	2	589.319	1177.63	-0.478535	25.2982
Females	LSNGSVVDK	Opsin Rh1 OS=Drosophila melanogaster GN=ninaE PE=1 SV=1 - [OPS1_DROME]	Yes	1	1	P06002	0.952642	1x(HexNAc)	N-Term(Dimethyl);K9(Dimethyl)	HCD	2	589.319	1177.63	0.247068	32.6735
Females	LSNGSVVDK	Opsin Rh1 OS=Drosophila melanogaster GN=ninaE PE=1 SV=1 - [OPS1_DROME]	Yes	1	1	P06002	1.35716	1x(HexNAc)	N-Term(Dimethyl);K9(Dimethyl)	HCD	2	589.319	1177.63	0.350725	28.4502
Females	LSNGSVVDK	Opsin Rh1 OS=Drosophila melanogaster GN=ninaE PE=1 SV=1 - [OPS1_DROME]	Yes	1	1	P06002	1.04726	1x(HexNAc)	N-Term(Dimethyl);K9(Dimethyl)	HCD	2	589.319	1177.63	0.454383	29.5795
Males	SNGSVVDK	Opsin Rh1 OS=Drosophila melanogaster GN=ninaE PE=1 SV=1 - [OPS1_DROME]	Yes	1	1	P06002	6.79773e-05	1x(HexNAc)	N-Term(Dimethyl);K8(Dimethyl)	HCD	2	532.777	1064.55	0.468415	17.4814
Males	SNGSVVDK	Opsin Rh1 OS=Drosophila melanogaster GN=ninaE PE=1 SV=1 - [OPS1_DROME]	Yes	1	1	P06002	1.70747	1x(HexNAc)	N-Term(Dimethyl);K8(Dimethyl)	HCD	2	532.778	1064.55	0.812421	9.07521
Males	SNGSVVDK	Opsin Rh1 OS=Drosophila melanogaster GN=ninaE PE=1 SV=1 - [OPS1_DROME]	Yes	1	1	P06002	24995.3	1x(HexNAc)	N-Term(Dimethyl:2H(4));K8(Dimethyl:2H(4))	HCD	2	536.802	1072.6	0.310907	16.8371
Females	SNGSVVDK	Opsin Rh1 OS=Drosophila melanogaster GN=ninaE PE=1 SV=1 - [OPS1_DROME]	Yes	1	1	P06002	0.348458	1x(HexNAc)	N-Term(Dimethyl);K8(Dimethyl)	HCD	2	532.777	1064.55	0.353747	14.9349
Females	SNGSVVDK	Opsin Rh1 OS=Drosophila melanogaster GN=ninaE PE=1 SV=1 - [OPS1_DROME]	Yes	1	1	P06002	0.000171545	1x(HexNAc)	N-Term(Dimethyl);K8(Dimethyl)	HCD	2	532.777	1064.55	0.353747	15.9453
Females	SNGSVVDK	Opsin Rh1 OS=Drosophila melanogaster GN=ninaE PE=1 SV=1 - [OPS1_DROME]	Yes	1	1	P06002	0.560003	1x(HexNAc)	N-Term(Dimethyl);K8(Dimethyl)	HCD	2	532.777	1064.55	0.00974035	15.7841
Females	SNGSVVDK	Opsin Rh1 OS=Drosophila melanogaster GN=ninaE PE=1 SV=1 - [OPS1_DROME]	Yes	1	1	P06002	0.395959	1x(HexNAc)	N-Term(Dimethyl);K8(Dimethyl)	HCD	2	532.777	1064.55	-0.219597	18.348
Males	SNGSVVDK	Opsin Rh1 OS=Drosophila melanogaster GN=ninaE PE=1 SV=1 - [OPS1_DROME]	Yes	1	1	P06002	9.84352e-05	1x(HexNAc)	N-Term(Dimethyl);K8(Dimethyl)	ETciD	2	532.778	1064.55	0.697753	17.1139
Females	VPSSTSSASSASVTISK	PAB-dependent poly(A)-specific ribonuclease subunit PAN3 OS=Drosophila melanogaster GN=CG11486-RB PE=1 SV=1 - [Q9I7T8_DROME]	No	6	1	Q9I7T8	0.430308	2x(HexNAc)	N-Term(Dimethyl);K17(Dimethyl)	ETciD	3	686.683	2058.03	0.527618	49.7709
Females	APNITWSLK	Papilin OS=Drosophila melanogaster GN=Ppn PE=1 SV=2 - [PPN_DROME]	Yes	1	1	Q868Z9	0.388764	1x(HexNAc)	N-Term(Dimethyl);K9(Dimethyl)	HCD	2	644.862	1288.72	1.03805	89.9558
Females	APNITWSLK	Papilin OS=Drosophila melanogaster GN=Ppn PE=1 SV=2 - [PPN_DROME]	Yes	1	1	Q868Z9	0.687791	1x(HexNAc)	N-Term(Dimethyl);K9(Dimethyl)	HCD	2	644.861	1288.72	0.374993	64.9232
Males	ATGNPAPNITWSLK	Papilin OS=Drosophila melanogaster GN=Ppn PE=1 SV=2 - [PPN_DROME]	Yes	1	1	Q868Z9	1.51303	1x(HexNAc)	N-Term(Dimethyl:2H(4));K14(Dimethyl:2H(4))	HCD	2	868.987	1736.97	0.285858	58.5647
Females	ATGNPAPNITWSLK	Papilin OS=Drosophila melanogaster GN=Ppn PE=1 SV=2 - [PPN_DROME]	Yes	1	1	Q868Z9	1.88234	1x(HexNAc)	N-Term(Dimethyl:2H(4));K14(Dimethyl:2H(4))	HCD	2	868.988	1736.97	0.566969	93.8954
Males	DIYKPGECPALSANASGCA	Papilin OS=Drosophila melanogaster GN=Ppn PE=1 SV=2 - [PPN_DROME]	Yes	1	1	Q868Z9	0.477517	1x(HexNAc)	N-Term(Dimethyl);K4(Dimethyl);C8(Carbamidomethyl);C18(Carbamidomethyl)	HCD	2	1120.51	2240.02	0.323128	79.4595
Males	DIYKPGECPALSANASGCAR	Papilin OS=Drosophila melanogaster GN=Ppn PE=1 SV=2 - [PPN_DROME]	Yes	1	1	Q868Z9	0.387441	1x(HexNAc)	N-Term(Dimethyl);K4(Dimethyl);C8(Carbamidomethyl);C18(Carbamidomethyl)	HCD	3	799.377	2396.12	-2.52462	69.4428
Females	DIYKPGECPALSANASGCAR	Papilin OS=Drosophila melanogaster GN=Ppn PE=1 SV=2 - [PPN_DROME]	Yes	1	1	Q868Z9	0.349648	1x(HexNAc)	N-Term(Dimethyl);K4(Dimethyl);C8(Carbamidomethyl);C18(Carbamidomethyl)	HCD	3	799.38	2396.13	1.44909	68.6879
Males	DIYKPGECPALSANASGCAR	Papilin OS=Drosophila melanogaster GN=Ppn PE=1 SV=2 - [PPN_DROME]	Yes	1	1	Q868Z9	0.387441	1x(HexNAc)	N-Term(Dimethyl);K4(Dimethyl);C8(Carbamidomethyl);C18(Carbamidomethyl)	ETciD	3	799.377	2396.12	-2.52462	69.4304
Males	ETGTCNNYSVK	Papilin OS=Drosophila melanogaster GN=Ppn PE=1 SV=2 - [PPN_DROME]	Yes	1	1	Q868Z9	0.816839	1x(HexNAc)	N-Term(Dimethyl);C5(Carbamidomethyl);K11(Dimethyl)	HCD	2	766.351	1531.69	0.164163	27.5617
Females	ETGTCNNYSVK	Papilin OS=Drosophila melanogaster GN=Ppn PE=1 SV=2 - [PPN_DROME]	Yes	1	1	Q868Z9	0.842506	1x(HexNAc)	N-Term(Dimethyl);C5(Carbamidomethyl);K11(Dimethyl)	HCD	2	766.352	1531.7	1.04082	33.1614
Females	ETGTCNNYSVK	Papilin OS=Drosophila melanogaster GN=Ppn PE=1 SV=2 - [PPN_DROME]	Yes	1	1	Q868Z9	0.916923	1x(HexNAc)	N-Term(Dimethyl);C5(Carbamidomethyl);K11(Dimethyl)	HCD	2	766.351	1531.7	0.403251	29.5185
Females	ETGTCNNYSVK	Papilin OS=Drosophila melanogaster GN=Ppn PE=1 SV=2 - [PPN_DROME]	Yes	1	1	Q868Z9	1.03711	1x(HexNAc)	N-Term(Dimethyl:2H(4));C5(Carbamidomethyl);K11(Dimethyl:2H(4))	HCD	2	770.376	1539.74	-0.102527	28.466
Males	EVALQVTEPVSQPAYIYGDKNVTQIVEL	Papilin OS=Drosophila melanogaster GN=Ppn PE=1 SV=2 - [PPN_DROME]	Yes	1	1	Q868Z9	0.000664796	1x(HexNAc)	N-Term(Dimethyl);K20(Dimethyl)	ETciD	3	1121.59	3362.76	0.130226	85.4304
Females	EVLCLSNGTK	Papilin OS=Drosophila melanogaster GN=Ppn PE=1 SV=2 - [PPN_DROME]	Yes	1	1	Q868Z9	2.49194	1x(HexNAc)	N-Term(Dimethyl);C4(Carbamidomethyl);K10(Dimethyl)	HCD	2	690.359	1379.71	0.765448	55.1124
Females	EVLCLSNGTK	Papilin OS=Drosophila melanogaster GN=Ppn PE=1 SV=2 - [PPN_DROME]	Yes	1	1	Q868Z9	2.9156	1x(HexNAc)	N-Term(Dimethyl);C4(Carbamidomethyl);K10(Dimethyl)	HCD	2	690.358	1379.71	0.411546	44.9124
Females	EVLCLSNGTK	Papilin OS=Drosophila melanogaster GN=Ppn PE=1 SV=2 - [PPN_DROME]	Yes	1	1	Q868Z9	2.48888	1x(HexNAc)	N-Term(Dimethyl:2H(4));C4(Carbamidomethyl);K10(Dimethyl:2H(4))	HCD	2	694.384	1387.76	1.34568	54.0542
Females	EVLCLSNGTK	Papilin OS=Drosophila melanogaster GN=Ppn PE=1 SV=2 - [PPN_DROME]	Yes	1	1	Q868Z9	2.97411	1x(HexNAc)	N-Term(Dimethyl:2H(4));C4(Carbamidomethyl);K10(Dimethyl:2H(4))	HCD	2	694.383	1387.76	0.466063	56.363
Females	EVLCLSNGTK	Papilin OS=Drosophila melanogaster GN=Ppn PE=1 SV=2 - [PPN_DROME]	Yes	1	1	Q868Z9	4.09017	1x(HexNAc)	N-Term(Dimethyl:2H(4));C4(Carbamidomethyl);K10(Dimethyl:2H(4))	HCD	2	694.383	1387.76	-0.149672	57.418
Males	GNPAPNITWSLK	Papilin OS=Drosophila melanogaster GN=Ppn PE=1 SV=2 - [PPN_DROME]	Yes	1	1	Q868Z9	0.919463	1x(HexNAc)	N-Term(Dimethyl);K12(Dimethyl)	HCD	2	778.919	1556.83	-0.305623	58.1652
Males	GNPAPNITWSLK	Papilin OS=Drosophila melanogaster GN=Ppn PE=1 SV=2 - [PPN_DROME]	Yes	1	1	Q868Z9	1.07006	1x(HexNAc)	N-Term(Dimethyl:2H(4));K12(Dimethyl:2H(4))	HCD	2	782.945	1564.88	0.214449	53.3016
Females	GNPAPNITWSLK	Papilin OS=Drosophila melanogaster GN=Ppn PE=1 SV=2 - [PPN_DROME]	Yes	1	1	Q868Z9	2.39026	1x(HexNAc)	N-Term(Dimethyl:2H(4));K12(Dimethyl:2H(4))	HCD	2	782.945	1564.88	0.292455	92.6102
Females	GNPAPNITWSLK	Papilin OS=Drosophila melanogaster GN=Ppn PE=1 SV=2 - [PPN_DROME]	Yes	1	1	Q868Z9	2.06709	1x(HexNAc)	N-Term(Dimethyl:2H(4));K12(Dimethyl:2H(4))	HCD	2	782.945	1564.88	0.838497	65.1375
Males	NPAPNITWSLK	Papilin OS=Drosophila melanogaster GN=Ppn PE=1 SV=2 - [PPN_DROME]	Yes	1	1	Q868Z9	0.238292	1x(HexNAc)	N-Term(Dimethyl);K11(Dimethyl)	HCD	2	750.409	1499.81	0.405688	53.0764
Males	NPAPNITWSLK	Papilin OS=Drosophila melanogaster GN=Ppn PE=1 SV=2 - [PPN_DROME]	Yes	1	1	Q868Z9	0.180115	1x(HexNAc)	N-Term(Dimethyl);K11(Dimethyl)	HCD	2	750.409	1499.81	0.81264	58.0941
Females	NPAPNITWSLK	Papilin OS=Drosophila melanogaster GN=Ppn PE=1 SV=2 - [PPN_DROME]	Yes	1	1	Q868Z9	0.487215	1x(HexNAc)	N-Term(Dimethyl);K11(Dimethyl)	HCD	2	750.41	1499.81	1.21959	92.5224
Females	NPAPNITWSLK	Papilin OS=Drosophila melanogaster GN=Ppn PE=1 SV=2 - [PPN_DROME]	Yes	1	1	Q868Z9	0.257227	1x(HexNAc)	N-Term(Dimethyl);K11(Dimethyl)	HCD	2	750.409	1499.81	0.487078	92.8376
Females	NPAPNITWSLK	Papilin OS=Drosophila melanogaster GN=Ppn PE=1 SV=2 - [PPN_DROME]	Yes	1	1	Q868Z9	0.268117	1x(HexNAc)	N-Term(Dimethyl);K11(Dimethyl)	HCD	2	750.409	1499.81	0.487078	92.2233
Females	NPAPNITWSLK	Papilin OS=Drosophila melanogaster GN=Ppn PE=1 SV=2 - [PPN_DROME]	Yes	1	1	Q868Z9	0.395041	1x(HexNAc)	N-Term(Dimethyl);K11(Dimethyl)	HCD	2	750.409	1499.81	0.405688	65.3385
Females	NPAPNITWSLK	Papilin OS=Drosophila melanogaster GN=Ppn PE=1 SV=2 - [PPN_DROME]	Yes	1	1	Q868Z9	0.367394	1x(HexNAc)	N-Term(Dimethyl:2H(4));K11(Dimethyl:2H(4))	HCD	2	754.434	1507.86	-0.27271	92.2414
Males	NVTQIVEL	Papilin OS=Drosophila melanogaster GN=Ppn PE=1 SV=2 - [PPN_DROME]	Yes	1	1	Q868Z9	0.805519	1x(HexNAc)	N-Term(Dimethyl)	HCD	2	573.816	1146.62	-0.312894	101.816
Males	TGNPAPNITWSLK	Papilin OS=Drosophila melanogaster GN=Ppn PE=1 SV=2 - [PPN_DROME]	Yes	1	1	Q868Z9	1.28085	1x(HexNAc)	N-Term(Dimethyl:2H(4));K13(Dimethyl:2H(4))	HCD	2	833.468	1665.93	-0.135223	53.8958
Females	TGNPAPNITWSLK	Papilin OS=Drosophila melanogaster GN=Ppn PE=1 SV=2 - [PPN_DROME]	Yes	1	1	Q868Z9	0.964641	1x(HexNAc)	N-Term(Dimethyl:2H(4));K13(Dimethyl:2H(4))	HCD	2	833.468	1665.93	-0.648145	92.9913
Females	TGNPAPNITWSLK	Papilin OS=Drosophila melanogaster GN=Ppn PE=1 SV=2 - [PPN_DROME]	Yes	1	1	Q868Z9	1.47915	1x(HexNAc)	N-Term(Dimethyl:2H(4));K13(Dimethyl:2H(4))	HCD	2	833.469	1665.93	0.450974	93.1655
Females	TGNPAPNITWSLK	Papilin OS=Drosophila melanogaster GN=Ppn PE=1 SV=2 - [PPN_DROME]	Yes	1	1	Q868Z9	2.34586	1x(HexNAc)	N-Term(Dimethyl:2H(4));K13(Dimethyl:2H(4))	HCD	2	833.469	1665.93	0.450974	93.9418
Females	TGNPAPNITWSLK	Papilin OS=Drosophila melanogaster GN=Ppn PE=1 SV=2 - [PPN_DROME]	Yes	1	1	Q868Z9	2.67586	1x(HexNAc)	N-Term(Dimethyl:2H(4));K13(Dimethyl:2H(4))	HCD	2	833.468	1665.93	-0.355047	94.3121
Females	TGNPAPNITWSLK	Papilin OS=Drosophila melanogaster GN=Ppn PE=1 SV=2 - [PPN_DROME]	Yes	1	1	Q868Z9	2.28839	1x(HexNAc)	N-Term(Dimethyl:2H(4));K13(Dimethyl:2H(4))	HCD	2	833.468	1665.93	-0.867969	65.3969
Males	TGTCNNYSVK	Papilin OS=Drosophila melanogaster GN=Ppn PE=1 SV=2 - [PPN_DROME]	Yes	1	1	Q868Z9	0.669893	1x(HexNAc)	N-Term(Dimethyl:2H(4));C4(Carbamidomethyl);K10(Dimethyl:2H(4))	HCD	2	705.855	1410.7	-0.0271737	23.2943
Females	TGTCNNYSVK	Papilin OS=Drosophila melanogaster GN=Ppn PE=1 SV=2 - [PPN_DROME]	Yes	1	1	Q868Z9	0.895507	1x(HexNAc)	N-Term(Dimethyl);C4(Carbamidomethyl);K10(Dimethyl)	HCD	2	701.83	1402.65	0.786652	32.5597
Females	TGTCNNYSVK	Papilin OS=Drosophila melanogaster GN=Ppn PE=1 SV=2 - [PPN_DROME]	Yes	1	1	Q868Z9	1.06488	1x(HexNAc)	N-Term(Dimethyl);C4(Carbamidomethyl);K10(Dimethyl)	HCD	2	701.829	1402.65	-0.779856	29.0691
Females	VLCLSNGTK	Papilin OS=Drosophila melanogaster GN=Ppn PE=1 SV=2 - [PPN_DROME]	Yes	1	1	Q868Z9	6.73734	1x(HexNAc)	N-Term(Dimethyl:2H(4));C3(Carbamidomethyl);K9(Dimethyl:2H(4))	HCD	2	629.861	1258.72	-0.845894	50.6301
Females	HLGSATAPAATPVSLNNN	PASILLA splice variant 1 OS=Drosophila melanogaster GN=ps PE=1 SV=1 - [Q9GNC8_DROME]	No	12	1	Q9GNC8	0.49985	1x(HexNAc)	N-Term(Dimethyl)	HCD	2	983.498	1965.99	0.389941	63.691
Females	TPVATTSSATTTPSR	Patj homolog OS=Drosophila melanogaster GN=Patj PE=1 SV=2 - [PATJ_DROME]	No	1	1	Q9NB04	16.3829	1x(HexNAc)	N-Term(Dimethyl:2H(4))	HCD	2	856.947	1712.89	0.966234	37.7739
Females	TPVATTSSATTTPSR	Patj homolog OS=Drosophila melanogaster GN=Patj PE=1 SV=2 - [PATJ_DROME]	No	1	1	Q9NB04	29.1372	1x(HexNAc)	N-Term(Dimethyl:2H(4))	HCD	2	856.947	1712.89	0.752436	36.499
Females	GINGTSYVGSR	Peptidyl-prolyl cis-trans isomerase, rhodopsin-specific isozyme OS=Drosophila melanogaster GN=ninaA PE=1 SV=1 - [CYPR_DROME]	Yes	1	1	P15425	1078.95	1x(HexNAc)	N-Term(Dimethyl:2H(4))	HCD	2	673.349	1345.69	0.447239	49.57
Females	TSAANSSNSNSITIK	PNUTS, isoform A OS=Drosophila melanogaster GN=PNUTS PE=1 SV=2 - [Q9VPU9_DROME]	Yes	2	1	Q9VPU9	1232.97	1x(HexNAc)	N-Term(Dimethyl:2H(4));K15(Dimethyl:2H(4))	HCD	2	881.47	1761.93	1.11414	45.9554
Females	SSTSAATPT	PP2A-B', isoform K OS=Drosophila melanogaster GN=PP2A-B' PE=1 SV=1 - [Q5BIJ2_DROME]	No	5	1	Q5BIJ2	2.34824	1x(HexNAc)	N-Term(Dimethyl:2H(4))	HCD	2	529.264	1057.52	0.520057	20.234
Females	GSNTSLGATSTPAK	Probable nucleoporin Nup54 OS=Drosophila melanogaster GN=Nup54 PE=2 SV=1 - [NUP54_DROME]	Yes	1	1	Q9V6B9	9.6543	1x(HexNAc)	N-Term(Dimethyl:2H(4));K14(Dimethyl:2H(4))	HCD	2	779.924	1558.84	-0.761432	35.0972
Females	SNTSLGATSTPAK	Probable nucleoporin Nup54 OS=Drosophila melanogaster GN=Nup54 PE=2 SV=1 - [NUP54_DROME]	Yes	1	1	Q9V6B9	204.457	1x(HexNAc)	N-Term(Dimethyl:2H(4));K13(Dimethyl:2H(4))	HCD	2	751.414	1501.82	0.906999	28.764
Females	SNTSLGATSTPAK	Probable nucleoporin Nup54 OS=Drosophila melanogaster GN=Nup54 PE=2 SV=1 - [NUP54_DROME]	Yes	1	1	Q9V6B9	17.4629	1x(HexNAc)	N-Term(Dimethyl:2H(4));K13(Dimethyl:2H(4))	HCD	2	751.414	1501.82	0.581873	36.5391
Males	TTGGLFGSPFGGTAATSQPAPA	Probable nucleoporin Nup54 OS=Drosophila melanogaster GN=Nup54 PE=2 SV=1 - [NUP54_DROME]	No	1	1	Q9V6B9	3162.36	1x(HexNAc)	N-Term(Dimethyl:2H(4))	ETciD	3	743.373	2228.11	1.39374	70.6024
Females	HEGLLVTNGTR	Procollagen lysyl hydroxylase, isoform A OS=Drosophila melanogaster GN=Plod PE=1 SV=1 - [Q9VTH0_DROME]	Yes	1	1	Q9VTH0	5.94869	1x(HexNAc)	N-Term(Dimethyl:2H(4))	HCD	3	477.929	1431.77	-0.24866	41.1323
Females	HEGLLVTNGTR	Procollagen lysyl hydroxylase, isoform A OS=Drosophila melanogaster GN=Plod PE=1 SV=1 - [Q9VTH0_DROME]	Yes	1	1	Q9VTH0	7.19944	1x(HexNAc)	N-Term(Dimethyl:2H(4))	HCD	2	716.391	1431.77	-0.0474377	41.1664
Females	GGEDSPSSVSAK	Protein FAM188A homolog OS=Drosophila melanogaster GN=CG7332 PE=1 SV=1 - [F188A_DROME]	No	1	1	Q9VWN5	8.56761	1x(HexNAc)	N-Term(Dimethyl:2H(4));K12(Dimethyl:2H(4))	HCD	2	694.356	1387.7	0.430259	27.2399
Males	VTETITK	Protein lap4 OS=Drosophila melanogaster GN=scrib PE=1 SV=1 - [LAP4_DROME]	No	4	1	Q7KRY7	1.45822	1x(HexNAc)	N-Term(Dimethyl:2H(4));K7(Dimethyl:2H(4))	HCD	2	529.825	1058.64	-0.0135031	41.7217
Females	LSPEEADQLHR	Protein mesh OS=Drosophila melanogaster GN=mesh PE=1 SV=2 - [MESH_DROME]	No	1	1	Q0KHY3	3.93408e-05	1x(HexNAc)	N-Term(Dimethyl)	HCD	3	509.254	1525.75	-1.18145	51.0929
Males	TTQPEQRPSETK	Protein partner of snf, isoform A OS=Drosophila melanogaster GN=pps PE=1 SV=1 - [Q9VG78_DROME]	No	2	1	Q9VG78	1.32446	1x(HexNAc)	N-Term(Dimethyl:2H(4));K12(Dimethyl:2H(4))	ETciD	3	556.968	1668.89	0.904683	31.8736
Females	TTTVTTTPTTVGATPTVGGVALGGK	Protein strawberry notch OS=Drosophila melanogaster GN=sno PE=1 SV=1 - [SBNO_DROME]	No	1	1	A8JUV0	0.0018453	1x(HexNAc)	N-Term(Dimethyl);K25(Dimethyl)	HCD	3	849.797	2547.38	0.49282	88.0489
Females	TTTVTTTPTTVGATPTVGGVALGGK	Protein strawberry notch OS=Drosophila melanogaster GN=sno PE=1 SV=1 - [SBNO_DROME]	No	1	1	A8JUV0	0.00105169	2x(HexNAc)	N-Term(Dimethyl);K25(Dimethyl)	HCD	3	917.492	2750.46	1.71139	84.4605
Females	TTTVTTTPTTVGATPTVGGVALGGK	Protein strawberry notch OS=Drosophila melanogaster GN=sno PE=1 SV=1 - [SBNO_DROME]	No	1	1	A8JUV0	0.00114548	2x(HexNAc)	N-Term(Dimethyl);K25(Dimethyl)	HCD	3	917.49	2750.45	-0.618656	84.6384
Males	TTTAVALRPEPK	Protein suppressor 2 of zeste OS=Drosophila melanogaster GN=Su(z)2 PE=2 SV=2 - [SUZ2_DROME]	No	2	1	P25172	0.486272	1x(HexNAc)	N-Term(Dimethyl);K12(Dimethyl)	ETciD	3	514.963	1542.87	-0.0401108	46.3324
Females	YNGSAEAPYTNPK	Purple acid phosphatase OS=Drosophila melanogaster GN=CG1637 PE=1 SV=1 - [Q9VZ58_DROME]	Yes	1	1	Q9VZ58	2421.66	1x(HexNAc)	N-Term(Dimethyl:2H(4));K13(Dimethyl:2H(4))	HCD	2	839.927	1678.85	3.08587	47.1448
Females	GVGFTTETGTVSSR	Putative vitellogenin receptor OS=Drosophila melanogaster GN=yl PE=1 SV=2 - [YL_DROME]	No	1	1	P98163	6388.36	1x(HexNAc)	N-Term(Dimethyl:2H(4))	HCD	2	817.414	1633.82	-0.427696	59.6718
Females	GVGFTTETGTVSSR	Putative vitellogenin receptor OS=Drosophila melanogaster GN=yl PE=1 SV=2 - [YL_DROME]	No	1	1	P98163	2415.84	1x(HexNAc)	N-Term(Dimethyl:2H(4))	HCD	2	817.413	1633.82	-2.22085	60.676
Females	GVGFTTETGTVSSR	Putative vitellogenin receptor OS=Drosophila melanogaster GN=yl PE=1 SV=2 - [YL_DROME]	No	1	1	P98163	905.941	1x(HexNAc)	N-Term(Dimethyl:2H(4))	HCD	2	817.415	1633.82	0.244735	45.5279
Females	NTTWDNCNECR	RE01730p OS=Drosophila melanogaster GN=Swim PE=1 SV=1 - [Q7JWQ7_DROME]	Yes	1	1	Q7JWQ7	454.551	1x(HexNAc)	N-Term(Dimethyl:2H(4));C7(Carbamidomethyl);C10(Carbamidomethyl)	HCD	2	852.849	1704.69	1.11238	34.2223
Males	SGSITAVSKPGNIVLNK	Reduction in Cnn dots 1, isoform C OS=Drosophila melanogaster GN=Rcd1 PE=1 SV=1 - [A1Z9L2_DROME]	No	8	1	A1Z9L2	3586.78	1x(HexNAc)	N-Term(Dimethyl:2H(4));K9(Dimethyl:2H(4));K17(Dimethyl:2H(4))	ETciD	3	662.074	1984.21	-0.351691	37.3939
Males	TSGSITAVSKPGNIVLNK	Reduction in Cnn dots 1, isoform C OS=Drosophila melanogaster GN=Rcd1 PE=1 SV=1 - [A1Z9L2_DROME]	No	8	1	A1Z9L2	1193.24	1x(HexNAc)	N-Term(Dimethyl:2H(4));K10(Dimethyl:2H(4));K18(Dimethyl:2H(4))	ETciD	3	695.758	2085.26	1.24039	38.3434
Males	VTSGSITAVSKPGNIVLNK	Reduction in Cnn dots 1, isoform C OS=Drosophila melanogaster GN=Rcd1 PE=1 SV=1 - [A1Z9L2_DROME]	No	8	1	A1Z9L2	363.321	1x(HexNAc)	N-Term(Dimethyl:2H(4));K11(Dimethyl:2H(4));K19(Dimethyl:2H(4))	ETciD	3	728.781	2184.33	1.9667	40.4544
Males	VTSGSITAVSKPGNIVLNK	Reduction in Cnn dots 1, isoform C OS=Drosophila melanogaster GN=Rcd1 PE=1 SV=1 - [A1Z9L2_DROME]	No	8	1	A1Z9L2	52.547	1x(HexNAc)	N-Term(Dimethyl:2H(4));K11(Dimethyl:2H(4));K19(Dimethyl:2H(4))	ETciD	3	728.78	2184.33	0.96078	44.6239
Females	SIANAALAGR	Regena, isoform C OS=Drosophila melanogaster GN=Rga PE=4 SV=1 - [A0A0B4LHS9_DROME]	No	2	1	A0A0B4LHS9	12.4306	1x(HexNAc)	N-Term(Dimethyl:2H(4))	HCD	2	589.838	1178.67	0.190935	49.1455
Females	GLNATGYPGVNLK	Regucalcin homologue OS=Drosophila melanogaster GN=regucalcin PE=1 SV=1 - [Q9VYR1_DROME]	Yes	2	1	Q9VYR1	12.5991	1x(HexNAc)	N-Term(Dimethyl:2H(4));K13(Dimethyl:2H(4))	HCD	2	785.951	1570.89	0.951266	80.0407
Males	QNESHVTAGDSYYDFK	RH54244p OS=Drosophila melanogaster GN=yellow-c PE=1 SV=3 - [Q9VJQ3_DROME]	Yes	1	1	Q9VJQ3	1566.19	1x(HexNAc)	N-Term(Dimethyl:2H(4));K16(Dimethyl:2H(4))	HCD	3	710.004	2128	0.245147	63.2776
Males	QNESHVTAGDSYYDFK	RH54244p OS=Drosophila melanogaster GN=yellow-c PE=1 SV=3 - [Q9VJQ3_DROME]	Yes	1	1	Q9VJQ3	1081.58	1x(HexNAc)	N-Term(Dimethyl:2H(4));K16(Dimethyl:2H(4))	ETciD	3	710.004	2128	0.245147	63.2655
Females	SMSSQHIGGAGSI	Rho GTPase activating protein at 100F, isoform E OS=Drosophila melanogaster GN=RhoGAP100F PE=4 SV=1 - [A0A0B4K813_DROME]	No	6	1	A0A0B4K813	0.169921	1x(HexNAc)	N-Term(Dimethyl);M2(Oxidation)	HCD	2	739.845	1478.68	1.84155	44.6523
Females	SMSSQHIGGAGSIR	Rho GTPase activating protein at 100F, isoform E OS=Drosophila melanogaster GN=RhoGAP100F PE=4 SV=1 - [A0A0B4K813_DROME]	No	6	1	A0A0B4K813	0.67943	1x(HexNAc)	N-Term(Dimethyl)	HCD	3	540.267	1618.79	0.464956	44.2747
Females	SMSSQHIGGAGSIR	Rho GTPase activating protein at 100F, isoform E OS=Drosophila melanogaster GN=RhoGAP100F PE=4 SV=1 - [A0A0B4K813_DROME]	No	6	1	A0A0B4K813	0.834688	1x(HexNAc)	N-Term(Dimethyl)	ETciD	3	540.267	1618.79	0.012505	42.2479
Males	ISGSSSKPGATTGAISK	Rho GTPase activating protein at 100F, isoform I OS=Drosophila melanogaster GN=RhoGAP100F PE=4 SV=1 - [A0A0B4LJ24_DROME]	No	4	1	A0A0B4LJ24	1.637	1x(HexNAc)	N-Term(Dimethyl:2H(4));K7(Dimethyl:2H(4));K17(Dimethyl:2H(4))	ETciD	3	616.696	1848.07	0.561441	14.0643
Males	SGSSSKPGATTGAISK	Rho GTPase activating protein at 100F, isoform I OS=Drosophila melanogaster GN=RhoGAP100F PE=4 SV=1 - [A0A0B4LJ24_DROME]	No	4	1	A0A0B4LJ24	2.45535	1x(HexNAc)	N-Term(Dimethyl:2H(4));K6(Dimethyl:2H(4));K16(Dimethyl:2H(4))	ETciD	3	579.001	1734.99	0.577028	27.8715
Males	SMSSQHIGGAGSIR	Rho GTPase activating protein at 100F, isoform I OS=Drosophila melanogaster GN=RhoGAP100F PE=4 SV=1 - [A0A0B4LJ24_DROME]	No	6	1	A0A0B4LJ24	0.783248	1x(HexNAc)	N-Term(Dimethyl);M2(Oxidation)	HCD	3	545.598	1634.78	-0.162622	32.373
Males	SMSSQHIGGAGSIR	Rho GTPase activating protein at 100F, isoform I OS=Drosophila melanogaster GN=RhoGAP100F PE=4 SV=1 - [A0A0B4LJ24_DROME]	No	6	1	A0A0B4LJ24	1.06882	1x(HexNAc)	N-Term(Dimethyl:2H(4));M2(Oxidation)	ETciD	3	546.941	1638.81	2.46892	21.2982
Males	SMSSQHIGGAGSIR	Rho GTPase activating protein at 100F, isoform I OS=Drosophila melanogaster GN=RhoGAP100F PE=4 SV=1 - [A0A0B4LJ24_DROME]	No	6	1	A0A0B4LJ24	0.885226	1x(HexNAc)	N-Term(Dimethyl:2H(4))	ETciD	3	541.609	1622.81	0.751409	40.3549
Males	SMSSQHIGGAGSIR	Rho GTPase activating protein at 100F, isoform I OS=Drosophila melanogaster GN=RhoGAP100F PE=4 SV=1 - [A0A0B4LJ24_DROME]	No	6	1	A0A0B4LJ24	0.809053	1x(HexNAc)	N-Term(Dimethyl:2H(4))	ETciD	3	541.609	1622.81	0.638577	42.4855
Males	SMSSQHIGGAGSIR	Rho GTPase activating protein at 100F, isoform I OS=Drosophila melanogaster GN=RhoGAP100F PE=4 SV=1 - [A0A0B4LJ24_DROME]	No	6	1	A0A0B4LJ24	0.76966	1x(HexNAc)	N-Term(Dimethyl:2H(4));M2(Oxidation)	ETciD	3	546.94	1638.81	0.45777	12.9515
Males	SMSSQHIGGAGSIR	Rho GTPase activating protein at 100F, isoform I OS=Drosophila melanogaster GN=RhoGAP100F PE=4 SV=1 - [A0A0B4LJ24_DROME]	No	6	1	A0A0B4LJ24	0.876985	1x(HexNAc)	N-Term(Dimethyl:2H(4));M2(Oxidation)	ETciD	3	546.94	1638.81	0.792963	13.2288
Males	SMSSQHIGGAGSIR	Rho GTPase activating protein at 100F, isoform I OS=Drosophila melanogaster GN=RhoGAP100F PE=4 SV=1 - [A0A0B4LJ24_DROME]	No	6	1	A0A0B4LJ24	0.697051	1x(HexNAc)	N-Term(Dimethyl);M2(Oxidation)	ETciD	3	545.599	1634.78	1.74148	21.9629
Males	SMSSQHIGGAGSIR	Rho GTPase activating protein at 100F, isoform I OS=Drosophila melanogaster GN=RhoGAP100F PE=4 SV=1 - [A0A0B4LJ24_DROME]	No	6	1	A0A0B4LJ24	0.783248	1x(HexNAc)	N-Term(Dimethyl);M2(Oxidation)	ETciD	3	545.598	1634.78	-0.162622	32.3555
Males	SMSSQHIGGAGSIR	Rho GTPase activating protein at 100F, isoform I OS=Drosophila melanogaster GN=RhoGAP100F PE=4 SV=1 - [A0A0B4LJ24_DROME]	No	6	1	A0A0B4LJ24	0.639029	1x(HexNAc)	N-Term(Dimethyl)	ETciD	3	540.267	1618.79	0.125618	19.1046
Males	TPISGSSSKPGATTGAISK	Rho GTPase activating protein at 100F, isoform I OS=Drosophila melanogaster GN=RhoGAP100F PE=4 SV=1 - [A0A0B4LJ24_DROME]	No	4	1	A0A0B4LJ24	0.371502	1x(HexNAc)	N-Term(Dimethyl:2H(4));K9(Dimethyl:2H(4));K19(Dimethyl:2H(4))	ETciD	3	682.729	2046.17	-0.351178	18.2475
Females	ILDASDIHPDSNNTVAA	Ribonuclease X25 OS=Drosophila melanogaster GN=RNaseX25 PE=1 SV=1 - [Q9VSC3_DROME]	Yes	1	1	Q9VSC3	7.01355	1x(HexNAc)	N-Term(Dimethyl:2H(4))	HCD	2	994.491	1987.97	-0.79106	71.6156
Females	ILDASDIHPDSNNTVAA	Ribonuclease X25 OS=Drosophila melanogaster GN=RNaseX25 PE=1 SV=1 - [Q9VSC3_DROME]	Yes	1	1	Q9VSC3	8.7166	1x(HexNAc)	N-Term(Dimethyl:2H(4))	ETciD	3	663.329	1987.97	-1.13555	52.6193
Females	ILDASDIHPDSNNTVAAIN	Ribonuclease X25 OS=Drosophila melanogaster GN=RNaseX25 PE=1 SV=1 - [Q9VSC3_DROME]	Yes	1	1	Q9VSC3	1.67512	1x(HexNAc)	N-Term(Dimethyl:2H(4))	HCD	2	1108.06	2215.11	2.35494	80.5349
Females	ILDASDIHPDSNNTVAAIN	Ribonuclease X25 OS=Drosophila melanogaster GN=RNaseX25 PE=1 SV=1 - [Q9VSC3_DROME]	Yes	1	1	Q9VSC3	1.14505	1x(HexNAc)	N-Term(Dimethyl)	ETciD	3	737.697	2211.08	-1.00482	58.2224
Males	DVVLDREQFLNATK	RIC-3, isoform V OS=Drosophila melanogaster GN=RIC-3 PE=4 SV=1 - [A0A0B4LH23_DROME]	Yes	7	1	A0A0B4LH23	1444.66	1x(HexNAc)	N-Term(Dimethyl:2H(4));K14(Dimethyl:2H(4))	ETciD	3	639.026	1915.06	0.394331	85.1736
Males	EQFLNATK	RIC-3, isoform V OS=Drosophila melanogaster GN=RIC-3 PE=4 SV=1 - [A0A0B4LH23_DROME]	Yes	7	1	A0A0B4LH23	12090.7	1x(HexNAc)	N-Term(Dimethyl:2H(4));K8(Dimethyl:2H(4))	HCD	2	609.347	1217.69	0.141856	45.7597
Females	QPSGFPIAVSR	RNA-binding protein 6, isoform E OS=Drosophila melanogaster GN=Rbp6 PE=4 SV=1 - [M9NG33_DROME]	No	3	1	M9NG33	0.0868343	1x(HexNAc)	N-Term(Dimethyl)	HCD	2	695.373	1389.74	0.905702	75.2907
Males	ANTTETEFK	Saposin-related, isoform B OS=Drosophila melanogaster GN=Sap-r PE=1 SV=2 - [Q8IMH4_DROME]	Yes	2	1	Q8IMH4	3.11319	1x(HexNAc)	N-Term(Dimethyl:2H(4));K9(Dimethyl:2H(4))	HCD	2	654.345	1307.68	0.824785	44.7374
Males	ANTTETEFK	Saposin-related, isoform B OS=Drosophila melanogaster GN=Sap-r PE=1 SV=2 - [Q8IMH4_DROME]	Yes	2	1	Q8IMH4	3.3054	1x(HexNAc)	N-Term(Dimethyl:2H(4));K9(Dimethyl:2H(4))	HCD	2	654.346	1307.68	1.75827	41.2897
Males	ANTTETEFK	Saposin-related, isoform B OS=Drosophila melanogaster GN=Sap-r PE=1 SV=2 - [Q8IMH4_DROME]	Yes	2	1	Q8IMH4	3.1459	1x(HexNAc)	N-Term(Dimethyl:2H(4));K9(Dimethyl:2H(4))	HCD	2	654.345	1307.68	0.731436	41.7988
Males	ANTTETEFK	Saposin-related, isoform B OS=Drosophila melanogaster GN=Sap-r PE=1 SV=2 - [Q8IMH4_DROME]	Yes	2	1	Q8IMH4	3.1781	1x(HexNAc)	N-Term(Dimethyl:2H(4));K9(Dimethyl:2H(4))	HCD	2	654.345	1307.68	0.731436	16.756
Males	ANTTETEFK	Saposin-related, isoform B OS=Drosophila melanogaster GN=Sap-r PE=1 SV=2 - [Q8IMH4_DROME]	Yes	2	1	Q8IMH4	2.93397	1x(HexNAc)	N-Term(Dimethyl:2H(4));K9(Dimethyl:2H(4))	HCD	2	654.345	1307.68	0.638088	16.5053
Females	ANTTETEFK	Saposin-related, isoform B OS=Drosophila melanogaster GN=Sap-r PE=1 SV=2 - [Q8IMH4_DROME]	Yes	2	1	Q8IMH4	1.23397	1x(HexNAc)	N-Term(Dimethyl);K9(Dimethyl)	HCD	2	650.319	1299.63	-0.545845	36.5504
Females	ANTTETEFK	Saposin-related, isoform B OS=Drosophila melanogaster GN=Sap-r PE=1 SV=2 - [Q8IMH4_DROME]	Yes	2	1	Q8IMH4	1.4265	1x(HexNAc)	N-Term(Dimethyl);K9(Dimethyl)	HCD	2	650.32	1299.63	0.581278	31.9619
Females	ANTTETEFK	Saposin-related, isoform B OS=Drosophila melanogaster GN=Sap-r PE=1 SV=2 - [Q8IMH4_DROME]	Yes	2	1	Q8IMH4	1.20887	1x(HexNAc)	N-Term(Dimethyl:2H(4));K9(Dimethyl:2H(4))	HCD	2	654.345	1307.68	1.01148	36.0351
Males	ANTTETEFK	Saposin-related, isoform B OS=Drosophila melanogaster GN=Sap-r PE=1 SV=2 - [Q8IMH4_DROME]	Yes	2	1	Q8IMH4	3.11319	1x(HexNAc)	N-Term(Dimethyl:2H(4));K9(Dimethyl:2H(4))	ETciD	2	654.345	1307.68	0.824785	44.7284
Males	DVLVANTTETEFK	Saposin-related, isoform B OS=Drosophila melanogaster GN=Sap-r PE=1 SV=2 - [Q8IMH4_DROME]	Yes	2	1	Q8IMH4	0.196971	1x(HexNAc)	N-Term(Dimethyl);K13(Dimethyl)	HCD	2	863.444	1725.88	0.970371	87.0604
Males	DVLVANTTETEFK	Saposin-related, isoform B OS=Drosophila melanogaster GN=Sap-r PE=1 SV=2 - [Q8IMH4_DROME]	Yes	2	1	Q8IMH4	0.201298	1x(HexNAc)	N-Term(Dimethyl);K13(Dimethyl)	HCD	2	863.445	1725.88	1.39475	79.7855
Males	DVLVANTTETEFK	Saposin-related, isoform B OS=Drosophila melanogaster GN=Sap-r PE=1 SV=2 - [Q8IMH4_DROME]	Yes	2	1	Q8IMH4	0.181191	1x(HexNAc)	N-Term(Dimethyl);K13(Dimethyl)	HCD	3	575.965	1725.88	0.679663	79.9134
Males	DVLVANTTETEFK	Saposin-related, isoform B OS=Drosophila melanogaster GN=Sap-r PE=1 SV=2 - [Q8IMH4_DROME]	Yes	2	1	Q8IMH4	0.000107116	1x(HexNAc)	N-Term(Dimethyl);K13(Dimethyl)	HCD	2	863.443	1725.88	-0.727133	80.5697
Females	DVLVANTTETEFK	Saposin-related, isoform B OS=Drosophila melanogaster GN=Sap-r PE=1 SV=2 - [Q8IMH4_DROME]	Yes	2	1	Q8IMH4	2.51456	1x(HexNAc)	N-Term(Dimethyl);K13(Dimethyl)	HCD	2	863.445	1725.88	1.60693	76.8386
Females	DVLVANTTETEFK	Saposin-related, isoform B OS=Drosophila melanogaster GN=Sap-r PE=1 SV=2 - [Q8IMH4_DROME]	Yes	2	1	Q8IMH4	2.32167	1x(HexNAc)	N-Term(Dimethyl:2H(4));K13(Dimethyl:2H(4))	HCD	2	867.469	1733.93	0.0961969	75.6345
Males	DVLVANTTETEFK	Saposin-related, isoform B OS=Drosophila melanogaster GN=Sap-r PE=1 SV=2 - [Q8IMH4_DROME]	Yes	2	1	Q8IMH4	0.181191	1x(HexNAc)	N-Term(Dimethyl);K13(Dimethyl)	ETciD	3	575.965	1725.88	0.679663	79.8964
Females	LVANTTETEFK	Saposin-related, isoform B OS=Drosophila melanogaster GN=Sap-r PE=1 SV=2 - [Q8IMH4_DROME]	Yes	2	1	Q8IMH4	4.33227	1x(HexNAc)	N-Term(Dimethyl:2H(4));K11(Dimethyl:2H(4))	HCD	2	760.421	1519.84	0.774062	57.262
Males	NKTEQDDIK	Saposin-related, isoform B OS=Drosophila melanogaster GN=Sap-r PE=1 SV=2 - [Q8IMH4_DROME]	Yes	2	1	Q8IMH4	1929.27	1x(HexNAc)	N-Term(Dimethyl:2H(4));K2(Dimethyl:2H(4));K9(Dimethyl:2H(4))	ETciD	3	463.933	1389.79	-0.592054	22.7444
Males	NKTEQDDIK	Saposin-related, isoform B OS=Drosophila melanogaster GN=Sap-r PE=1 SV=2 - [Q8IMH4_DROME]	Yes	2	1	Q8IMH4	4.41639	1x(HexNAc)	N-Term(Dimethyl:2H(4));K2(Dimethyl:2H(4));K9(Dimethyl:2H(4))	ETciD	3	463.934	1389.79	1.51596	26.3921
Males	NTTETEFK	Saposin-related, isoform B OS=Drosophila melanogaster GN=Sap-r PE=1 SV=2 - [Q8IMH4_DROME]	Yes	2	1	Q8IMH4	2.11721	1x(HexNAc)	N-Term(Dimethyl:2H(4));K8(Dimethyl:2H(4))	ETciD	2	618.826	1236.65	0.683333	42.6281
Females	NTTETEFK	Saposin-related, isoform B OS=Drosophila melanogaster GN=Sap-r PE=1 SV=2 - [Q8IMH4_DROME]	Yes	2	1	Q8IMH4	0.515716	1x(HexNAc)	N-Term(Dimethyl);K8(Dimethyl)	ETciD	2	614.801	1228.59	0.126747	34.7909
Females	RDVLVANTTETEFK	Saposin-related, isoform B OS=Drosophila melanogaster GN=Sap-r PE=1 SV=2 - [Q8IMH4_DROME]	Yes	2	1	Q8IMH4	9.62455	1x(HexNAc)	N-Term(Dimethyl:2H(4));K14(Dimethyl:2H(4))	ETciD	3	630.681	1890.03	-0.556656	63.6543
Males	SNQTEEELK	Saposin-related, isoform B OS=Drosophila melanogaster GN=Sap-r PE=1 SV=2 - [Q8IMH4_DROME]	Yes	2	1	Q8IMH4	4.20677	1x(HexNAc)	N-Term(Dimethyl:2H(4));K9(Dimethyl:2H(4))	HCD	2	672.854	1344.7	1.42074	35.6507
Females	SNQTEEELK	Saposin-related, isoform B OS=Drosophila melanogaster GN=Sap-r PE=1 SV=2 - [Q8IMH4_DROME]	Yes	2	1	Q8IMH4	1.53306	1x(HexNAc)	N-Term(Dimethyl:2H(4));K9(Dimethyl:2H(4))	HCD	2	672.853	1344.7	0.422174	30.2847
Males	SNQTEEELKEVFEGSC	Saposin-related, isoform B OS=Drosophila melanogaster GN=Sap-r PE=1 SV=2 - [Q8IMH4_DROME]	Yes	2	1	Q8IMH4	1.9834	1x(HexNAc)	N-Term(Dimethyl:2H(4));K9(Dimethyl:2H(4));C16(Carbamidomethyl)	HCD	2	1077.01	2153.01	0.414422	101.604
Males	SNQTEEELKEVFEGSCK	Saposin-related, isoform B OS=Drosophila melanogaster GN=Sap-r PE=1 SV=2 - [Q8IMH4_DROME]	Yes	2	1	Q8IMH4	3.09096	1x(HexNAc)	N-Term(Dimethyl:2H(4));K9(Dimethyl:2H(4));C16(Carbamidomethyl);K17(Dimethyl:2H(4))	ETciD	3	771.723	2313.16	-0.257592	93.1282
Males	SNQTEEELKEVFEGSCK	Saposin-related, isoform B OS=Drosophila melanogaster GN=Sap-r PE=1 SV=2 - [Q8IMH4_DROME]	Yes	2	1	Q8IMH4	2.9876	1x(HexNAc)	N-Term(Dimethyl:2H(4));K9(Dimethyl:2H(4));C16(Carbamidomethyl);K17(Dimethyl:2H(4))	ETciD	3	771.723	2313.15	-0.336751	94.8281
Females	SNQTEEELKEVFEGSCK	Saposin-related, isoform B OS=Drosophila melanogaster GN=Sap-r PE=1 SV=2 - [Q8IMH4_DROME]	Yes	2	1	Q8IMH4	2.88348	1x(HexNAc)	N-Term(Dimethyl:2H(4));K9(Dimethyl:2H(4));C16(Carbamidomethyl);K17(Dimethyl:2H(4))	ETciD	3	771.724	2313.16	1.32557	83.8876
Males	VANTTETEFK	Saposin-related, isoform B OS=Drosophila melanogaster GN=Sap-r PE=1 SV=2 - [Q8IMH4_DROME]	Yes	2	1	Q8IMH4	1.34029	1x(HexNAc)	N-Term(Dimethyl:2H(4));K10(Dimethyl:2H(4))	HCD	2	703.878	1406.75	-0.66479	37.8185
Females	VANTTETEFK	Saposin-related, isoform B OS=Drosophila melanogaster GN=Sap-r PE=1 SV=2 - [Q8IMH4_DROME]	Yes	2	1	Q8IMH4	4.76308	1x(HexNAc)	N-Term(Dimethyl:2H(4));K10(Dimethyl:2H(4))	HCD	2	703.879	1406.75	0.810379	42.0462
Females	VANTTETEFK	Saposin-related, isoform B OS=Drosophila melanogaster GN=Sap-r PE=1 SV=2 - [Q8IMH4_DROME]	Yes	2	1	Q8IMH4	4.95145	1x(HexNAc)	N-Term(Dimethyl:2H(4));K10(Dimethyl:2H(4))	HCD	2	703.879	1406.75	0.723605	42.5061
Males	VLVANTTETEFK	Saposin-related, isoform B OS=Drosophila melanogaster GN=Sap-r PE=1 SV=2 - [Q8IMH4_DROME]	Yes	2	1	Q8IMH4	1.54152	1x(HexNAc)	N-Term(Dimethyl:2H(4));K12(Dimethyl:2H(4))	HCD	2	809.957	1618.91	2.49891	67.4718
Males	IIENVNAPKNESAPGEK	SD07518p OS=Drosophila melanogaster GN=Spp PE=1 SV=1 - [Q9VPQ7_DROME]	Yes	1	1	Q9VPQ7	2731.89	1x(HexNAc)	N-Term(Dimethyl:2H(4));K9(Dimethyl:2H(4));K17(Dimethyl:2H(4))	ETciD	3	703.733	2109.18	0.91089	44.6526
Males	LPPSSSSSVSSGSASVGSGGVGVGVVGQR	Serine/threonine-protein kinase minibrain OS=Drosophila melanogaster GN=mnb PE=2 SV=2 - [MNB_DROME]	No	2	1	P49657	2166.48	1x(HexNAc)	N-Term(Dimethyl:2H(4))	HCD	3	927.48	2780.43	1.78364	40.5475
Males	LPPSSSSSVSSGSASVGSGGVGVGVVGQR	Serine/threonine-protein kinase minibrain OS=Drosophila melanogaster GN=mnb PE=2 SV=2 - [MNB_DROME]	No	2	1	P49657	1496.12	1x(HexNAc)	N-Term(Dimethyl:2H(4))	ETciD	3	927.48	2780.43	1.78364	40.5344
Females	SSSSITTVTR	Serine/threonine-protein phosphatase OS=Drosophila melanogaster GN=CanA1 PE=3 SV=1 - [A0A0B4K6N5_DROME]	No	2	1	A0A0B4K6N5	876.236	1x(HexNAc)	N-Term(Dimethyl:2H(4))	HCD	2	637.343	1273.68	0.000805001	38.5514
Males	EELPTEIITTSTATLVTK	Short stop, isoform H OS=Drosophila melanogaster GN=shot PE=1 SV=1 - [A1Z9J3_DROME]	No	1	1	A1Z9J3	0.000523078	2x(HexNAc)	N-Term(Dimethyl);K18(Dimethyl)	ETciD	3	803.764	2409.28	0.749219	102.337
Males	EELPTEIITTSTATLVTK	Short stop, isoform H OS=Drosophila melanogaster GN=shot PE=1 SV=1 - [A1Z9J3_DROME]	No	1	1	A1Z9J3	0.000736588	2x(HexNAc)	N-Term(Dimethyl);K18(Dimethyl)	ETciD	3	803.763	2409.27	0.065217	101.391
Females	VTSSQTITTITTTVK	Short stop, isoform H OS=Drosophila melanogaster GN=shot PE=1 SV=1 - [A1Z9J3_DROME]	No	1	1	A1Z9J3	809.54	1x(HexNAc)	N-Term(Dimethyl:2H(4));K15(Dimethyl:2H(4))	HCD	2	924.537	1848.07	-0.157279	77.3031
Females	VTSSQTITTITTTVK	Short stop, isoform H OS=Drosophila melanogaster GN=shot PE=1 SV=1 - [A1Z9J3_DROME]	No	1	1	A1Z9J3	900.389	1x(HexNAc)	N-Term(Dimethyl:2H(4));K15(Dimethyl:2H(4))	HCD	2	924.538	1848.07	0.899568	76.9018
Females	VTSSQTITTITTTVK	Short stop, isoform H OS=Drosophila melanogaster GN=shot PE=1 SV=1 - [A1Z9J3_DROME]	No	1	1	A1Z9J3	416.111	1x(HexNAc)	N-Term(Dimethyl:2H(4));K15(Dimethyl:2H(4))	ETciD	3	616.695	1848.07	1.42071	77.0024
Females	SVASIQAGGTLK	Sin3A, isoform I OS=Drosophila melanogaster GN=Sin3A PE=1 SV=1 - [A0A0B4LF93_DROME]	No	6	1	A0A0B4LF93	1.79209	1x(HexNAc)	N-Term(Dimethyl:2H(4));K12(Dimethyl:2H(4))	HCD	2	699.919	1398.83	0.937615	56.6996
Males	TTNAATLTPA	Sin3A, isoform I OS=Drosophila melanogaster GN=Sin3A PE=1 SV=1 - [A0A0B4LF93_DROME]	No	6	1	A0A0B4LF93	3.0254	1x(HexNAc)	N-Term(Dimethyl:2H(4))	HCD	2	598.32	1195.63	-1.46927	49.4781
Females	TTNAATLTPA	Sin3A, isoform I OS=Drosophila melanogaster GN=Sin3A PE=1 SV=1 - [A0A0B4LF93_DROME]	No	6	1	A0A0B4LF93	1.54749	1x(HexNAc)	N-Term(Dimethyl:2H(4))	HCD	2	598.322	1195.64	0.776856	50.6949
Females	TTNAATLTPA	Sin3A, isoform I OS=Drosophila melanogaster GN=Sin3A PE=1 SV=1 - [A0A0B4LF93_DROME]	No	6	1	A0A0B4LF93	1.9411	1x(HexNAc)	N-Term(Dimethyl:2H(4))	HCD	2	598.322	1195.64	1.08315	51.5406
Females	TTNAATLTPA	Sin3A, isoform I OS=Drosophila melanogaster GN=Sin3A PE=1 SV=1 - [A0A0B4LF93_DROME]	No	6	1	A0A0B4LF93	1.64382	1x(HexNAc)	N-Term(Dimethyl:2H(4))	HCD	2	598.321	1195.64	-0.142012	40.1612
Females	TTNAATLTPAAGAGAAAA	Sin3A, isoform I OS=Drosophila melanogaster GN=Sin3A PE=1 SV=1 - [A0A0B4LF93_DROME]	No	6	1	A0A0B4LF93	0.418932	1x(HexNAc)	N-Term(Dimethyl)	HCD	2	866.442	1731.88	0.493311	64.2575
Females	TTNAATLTPAAGAGAAAAAAA	Sin3A, isoform I OS=Drosophila melanogaster GN=Sin3A PE=1 SV=1 - [A0A0B4LF93_DROME]	No	6	1	A0A0B4LF93	0.401962	1x(HexNAc)	N-Term(Dimethyl)	HCD	2	972.998	1944.99	0.611155	78.4435
Females	GGVTTTTPGGTTVTPR	Sin3A-associated protein 130, isoform F OS=Drosophila melanogaster GN=Sap130 PE=1 SV=1 - [M9PI47_DROME]	No	5	1	M9PI47	0.458894	1x(HexNAc)	N-Term(Dimethyl)	HCD	2	867.45	1733.89	0.208244	50.6966
Females	SGANASITVTRP	Sin3A-associated protein 130, isoform F OS=Drosophila melanogaster GN=Sap130 PE=1 SV=1 - [M9PI47_DROME]	No	5	1	M9PI47	0.485816	1x(HexNAc)	N-Term(Dimethyl)	HCD	2	702.871	1404.73	1.04525	54.096
Females	SGANASITVTRP	Sin3A-associated protein 130, isoform F OS=Drosophila melanogaster GN=Sap130 PE=1 SV=1 - [M9PI47_DROME]	No	5	1	M9PI47	0.688974	1x(HexNAc)	N-Term(Dimethyl:2H(4))	HCD	2	704.883	1408.76	0.290433	54.6786
Females	SGANASITVTRPV	Sin3A-associated protein 130, isoform F OS=Drosophila melanogaster GN=Sap130 PE=1 SV=1 - [M9PI47_DROME]	No	5	1	M9PI47	1.47317	1x(HexNAc)	N-Term(Dimethyl:2H(4))	HCD	2	754.417	1507.83	-0.0117292	60.9079
Females	SGANASITVTRPV	Sin3A-associated protein 130, isoform F OS=Drosophila melanogaster GN=Sap130 PE=1 SV=1 - [M9PI47_DROME]	No	5	1	M9PI47	3.79985	2x(HexNAc)	N-Term(Dimethyl:2H(4))	HCD	2	855.957	1710.91	-0.0262916	60.9253
Females	SGANASITVTRPV	Sin3A-associated protein 130, isoform F OS=Drosophila melanogaster GN=Sap130 PE=1 SV=1 - [M9PI47_DROME]	No	5	1	M9PI47	1.37143	1x(HexNAc)	N-Term(Dimethyl:2H(4))	HCD	2	754.417	1507.83	0.150186	61.704
Females	SGANASITVTRPVT	Sin3A-associated protein 130, isoform F OS=Drosophila melanogaster GN=Sap130 PE=1 SV=1 - [M9PI47_DROME]	No	5	1	M9PI47	0.36413	1x(HexNAc)	N-Term(Dimethyl)	HCD	2	802.928	1604.85	-0.00478413	59.826
Females	SGANASITVTRPVT	Sin3A-associated protein 130, isoform F OS=Drosophila melanogaster GN=Sap130 PE=1 SV=1 - [M9PI47_DROME]	No	5	1	M9PI47	0.291343	1x(HexNAc)	N-Term(Dimethyl)	HCD	2	802.929	1604.85	0.603723	60.6627
Females	SGANASITVTRPVTQ	Sin3A-associated protein 130, isoform F OS=Drosophila melanogaster GN=Sap130 PE=1 SV=1 - [M9PI47_DROME]	No	5	1	M9PI47	1.16533	2x(HexNAc)	N-Term(Dimethyl)	HCD	2	968.497	1935.99	-0.389283	56.5709
Females	SGANASITVTRPVTQ	Sin3A-associated protein 130, isoform F OS=Drosophila melanogaster GN=Sap130 PE=1 SV=1 - [M9PI47_DROME]	No	5	1	M9PI47	0.637753	1x(HexNAc)	N-Term(Dimethyl)	HCD	2	866.958	1732.91	0.567044	58.013
Females	SGANASITVTRPVTQ	Sin3A-associated protein 130, isoform F OS=Drosophila melanogaster GN=Sap130 PE=1 SV=1 - [M9PI47_DROME]	No	5	1	M9PI47	0.589683	1x(HexNAc)	N-Term(Dimethyl)	HCD	2	866.958	1732.91	0.0739465	58.7687
Females	SGANASITVTRPVTQ	Sin3A-associated protein 130, isoform F OS=Drosophila melanogaster GN=Sap130 PE=1 SV=1 - [M9PI47_DROME]	No	5	1	M9PI47	0.345609	1x(HexNAc)	N-Term(Dimethyl)	HCD	2	866.958	1732.91	0.285274	58.6382
Females	SVSGGATVAPGR	Sin3A-associated protein 130, isoform F OS=Drosophila melanogaster GN=Sap130 PE=1 SV=1 - [M9PI47_DROME]	No	5	1	M9PI47	1.82641	1x(HexNAc)	N-Term(Dimethyl:2H(4))	HCD	2	647.351	1293.69	-0.46526	32.9115
Females	GINASAPDTSR	Sodium- and chloride-dependent GABA transporter ine OS=Drosophila melanogaster GN=ine PE=1 SV=1 - [INE_DROME]	No	1	1	Q9VR07	1168.69	1x(HexNAc)	N-Term(Dimethyl:2H(4))	HCD	2	662.34	1323.67	2.18274	32.8545
Males	APVPTSTAPASVAPSGSTSSK	Spaghetti-squash activator, isoform C OS=Drosophila melanogaster GN=sqa PE=1 SV=2 - [A1Z7Y7_DROME]	No	1	1	A1Z7Y7	2324.72	2x(HexNAc)	N-Term(Dimethyl:2H(4));K21(Dimethyl:2H(4))	ETciD	3	790.752	2370.24	1.15861	51.3446
Males	TSTAPASVAPSGSTSSK	Spaghetti-squash activator, isoform C OS=Drosophila melanogaster GN=sqa PE=1 SV=2 - [A1Z7Y7_DROME]	No	1	1	A1Z7Y7	4258.46	1x(HexNAc)	N-Term(Dimethyl:2H(4));K17(Dimethyl:2H(4))	HCD	3	601.654	1802.95	-0.278422	34.2049
Females	TSTAPASVAPSGSTSSK	Spaghetti-squash activator, isoform C OS=Drosophila melanogaster GN=sqa PE=1 SV=2 - [A1Z7Y7_DROME]	No	1	1	A1Z7Y7	725.639	2x(HexNAc)	N-Term(Dimethyl:2H(4));K17(Dimethyl:2H(4))	HCD	2	1003.52	2006.03	0.868617	36.2595
Females	TSTAPASVAPSGSTSSK	Spaghetti-squash activator, isoform C OS=Drosophila melanogaster GN=sqa PE=1 SV=2 - [A1Z7Y7_DROME]	No	1	1	A1Z7Y7	3747.89	1x(HexNAc)	N-Term(Dimethyl:2H(4));K17(Dimethyl:2H(4))	HCD	2	901.977	1802.95	0.372243	38.5058
Females	TSTAPASVAPSGSTSSK	Spaghetti-squash activator, isoform C OS=Drosophila melanogaster GN=sqa PE=1 SV=2 - [A1Z7Y7_DROME]	No	1	1	A1Z7Y7	1609.74	1x(HexNAc)	N-Term(Dimethyl:2H(4));K17(Dimethyl:2H(4))	HCD	2	901.978	1802.95	0.507655	37.4603
Males	TSTAPASVAPSGSTSSK	Spaghetti-squash activator, isoform C OS=Drosophila melanogaster GN=sqa PE=1 SV=2 - [A1Z7Y7_DROME]	No	1	1	A1Z7Y7	2940.81	1x(HexNAc)	N-Term(Dimethyl:2H(4));K17(Dimethyl:2H(4))	ETciD	3	601.654	1802.95	-0.278422	34.1936
Females	TSTAPASVAPSGSTSSK	Spaghetti-squash activator, isoform C OS=Drosophila melanogaster GN=sqa PE=1 SV=2 - [A1Z7Y7_DROME]	No	1	1	A1Z7Y7	1818.82	1x(HexNAc)	N-Term(Dimethyl:2H(4));K17(Dimethyl:2H(4))	ETciD	3	601.654	1802.95	0.229373	38.5244
Females	TSTAPASVAPSGSTSSK	Spaghetti-squash activator, isoform C OS=Drosophila melanogaster GN=sqa PE=1 SV=2 - [A1Z7Y7_DROME]	No	1	1	A1Z7Y7	927.728	1x(HexNAc)	N-Term(Dimethyl:2H(4));K17(Dimethyl:2H(4))	ETciD	3	601.654	1802.95	0.737168	37.4863
Males	TTSSSSWNRPTLK	Spaghetti-squash activator, isoform C OS=Drosophila melanogaster GN=sqa PE=1 SV=2 - [A1Z7Y7_DROME]	No	1	1	A1Z7Y7	1.72488	1x(HexNAc)	N-Term(Dimethyl:2H(4));K13(Dimethyl:2H(4))	HCD	3	577.984	1731.94	0.426463	25.4338
Males	TTSSSSWNRPTLK	Spaghetti-squash activator, isoform C OS=Drosophila melanogaster GN=sqa PE=1 SV=2 - [A1Z7Y7_DROME]	No	1	1	A1Z7Y7	1.72488	1x(HexNAc)	N-Term(Dimethyl);K13(Dimethyl)	ETciD	3	575.3	1723.88	-1.1752	25.4588
Males	TTSSSSWNRPTLK	Spaghetti-squash activator, isoform C OS=Drosophila melanogaster GN=sqa PE=1 SV=2 - [A1Z7Y7_DROME]	No	1	1	A1Z7Y7	2.06597	1x(HexNAc)	N-Term(Dimethyl);K13(Dimethyl)	ETciD	3	575.302	1723.89	2.64859	26.2321
Males	VPTSTAPASVAPSGSTSSK	Spaghetti-squash activator, isoform C OS=Drosophila melanogaster GN=sqa PE=1 SV=2 - [A1Z7Y7_DROME]	No	1	1	A1Z7Y7	2688.45	1x(HexNAc)	N-Term(Dimethyl:2H(4));K19(Dimethyl:2H(4))	HCD	3	667.028	1999.07	-0.0855317	46.2277
Females	VPTSTAPASVAPSGSTSSK	Spaghetti-squash activator, isoform C OS=Drosophila melanogaster GN=sqa PE=1 SV=2 - [A1Z7Y7_DROME]	No	1	1	A1Z7Y7	2884.02	1x(HexNAc)	N-Term(Dimethyl:2H(4));K19(Dimethyl:2H(4))	HCD	3	667.028	1999.07	0.00606376	46.9407
Males	VPTSTAPASVAPSGSTSSK	Spaghetti-squash activator, isoform C OS=Drosophila melanogaster GN=sqa PE=1 SV=2 - [A1Z7Y7_DROME]	No	1	1	A1Z7Y7	1856.59	1x(HexNAc)	N-Term(Dimethyl:2H(4));K19(Dimethyl:2H(4))	ETciD	3	667.028	1999.07	-0.0855317	46.2155
Females	VPTSTAPASVAPSGSTSSK	Spaghetti-squash activator, isoform C OS=Drosophila melanogaster GN=sqa PE=1 SV=2 - [A1Z7Y7_DROME]	No	1	1	A1Z7Y7	1373.06	2x(HexNAc)	N-Term(Dimethyl:2H(4));K19(Dimethyl:2H(4))	ETciD	3	734.721	2202.15	0.824594	44.7312
Females	IPTTTTAGTSVPVGK	Stonewall, isoform B OS=Drosophila melanogaster GN=stwl PE=1 SV=1 - [M9PI58_DROME]	No	2	1	M9PI58	0.279623	1x(HexNAc)	N-Term(Dimethyl);K15(Dimethyl)	HCD	2	844.971	1688.93	1.78555	59.7841
Females	NIPTTTTAGTSVPVGK	Stonewall, isoform B OS=Drosophila melanogaster GN=stwl PE=1 SV=1 - [M9PI58_DROME]	No	2	1	M9PI58	1.01683	1x(HexNAc)	N-Term(Dimethyl:2H(4));K16(Dimethyl:2H(4))	HCD	2	906.017	1811.03	1.19095	66.8033
Females	NIPTTTTAGTSVPVGK	Stonewall, isoform B OS=Drosophila melanogaster GN=stwl PE=1 SV=1 - [M9PI58_DROME]	No	2	1	M9PI58	0.798214	1x(HexNAc)	N-Term(Dimethyl:2H(4));K16(Dimethyl:2H(4))	HCD	2	906.017	1811.03	0.71912	67.3911
Females	NIPTTTTAGTSVPVGK	Stonewall, isoform B OS=Drosophila melanogaster GN=stwl PE=1 SV=1 - [M9PI58_DROME]	No	2	1	M9PI58	0.784095	1x(HexNAc)	N-Term(Dimethyl:2H(4));K16(Dimethyl:2H(4))	HCD	2	906.016	1811.02	-0.0223232	66.4067
Females	NIPTTTTAGTSVPVGK	Stonewall, isoform B OS=Drosophila melanogaster GN=stwl PE=1 SV=1 - [M9PI58_DROME]	No	2	1	M9PI58	0.677308	1x(HexNAc)	N-Term(Dimethyl:2H(4));K16(Dimethyl:2H(4))	ETciD	3	604.346	1811.02	-0.0634499	66.2752
Females	TSISSSTATTNTITK	Stonewall, isoform B OS=Drosophila melanogaster GN=stwl PE=1 SV=1 - [M9PI58_DROME]	No	2	1	M9PI58	0.225145	1x(HexNAc)	N-Term(Dimethyl);K15(Dimethyl)	HCD	2	886.464	1771.92	1.50859	54.5032
Females	TTTTAGTSVPVGK	Stonewall, isoform B OS=Drosophila melanogaster GN=stwl PE=1 SV=1 - [M9PI58_DROME]	No	2	1	M9PI58	5.22205	1x(HexNAc)	N-Term(Dimethyl:2H(4));K13(Dimethyl:2H(4))	HCD	2	743.927	1486.85	0.438797	44.6425
Females	TTTTAGTSVPVGK	Stonewall, isoform B OS=Drosophila melanogaster GN=stwl PE=1 SV=1 - [M9PI58_DROME]	No	2	1	M9PI58	8.63469	1x(HexNAc)	N-Term(Dimethyl:2H(4));K13(Dimethyl:2H(4))	HCD	2	743.927	1486.85	0.767198	44.3396
Males	TNSTEDLDDESIQGK	Stromal interaction molecule homolog OS=Drosophila melanogaster GN=Stim PE=1 SV=1 - [STIM_DROME]	Yes	1	1	P83094	3992.77	1x(HexNAc)	N-Term(Dimethyl:2H(4));K15(Dimethyl:2H(4))	HCD	2	959.966	1918.92	1.25565	57.809
Females	ELEDDLGLGNHTDSK	Superoxide dismutase [Cu-Zn] OS=Drosophila melanogaster GN=Sod3 PE=1 SV=1 - [Q7JR71_DROME]	Yes	3	1	Q7JR71	2824.74	1x(HexNAc)	N-Term(Dimethyl:2H(4));K15(Dimethyl:2H(4))	HCD	3	637.321	1909.95	0.53212	64.6891
Females	ELEDDLGLGNHTDSK	Superoxide dismutase [Cu-Zn] OS=Drosophila melanogaster GN=Sod3 PE=1 SV=1 - [Q7JR71_DROME]	Yes	3	1	Q7JR71	8.25624	1x(HexNAc)	N-Term(Dimethyl:2H(4));K15(Dimethyl:2H(4))	HCD	3	637.322	1909.95	1.2032	62.7386
Females	ELEDDLGLGNHTDSK	Superoxide dismutase [Cu-Zn] OS=Drosophila melanogaster GN=Sod3 PE=1 SV=1 - [Q7JR71_DROME]	Yes	3	1	Q7JR71	2904.89	1x(HexNAc)	N-Term(Dimethyl:2H(4));K15(Dimethyl:2H(4))	HCD	2	955.479	1909.95	1.11437	62.7957
Females	ELEDDLGLGNHTDSK	Superoxide dismutase [Cu-Zn] OS=Drosophila melanogaster GN=Sod3 PE=1 SV=1 - [Q7JR71_DROME]	Yes	3	1	Q7JR71	2241.08	1x(HexNAc)	N-Term(Dimethyl:2H(4));K15(Dimethyl:2H(4))	HCD	3	637.322	1909.95	1.49081	52.1905
Females	ELEDDLGLGNHTDSK	Superoxide dismutase [Cu-Zn] OS=Drosophila melanogaster GN=Sod3 PE=1 SV=1 - [Q7JR71_DROME]	Yes	3	1	Q7JR71	244.376	1x(HexNAc)	N-Term(Dimethyl:2H(4));K15(Dimethyl:2H(4))	HCD	3	637.32	1909.95	-0.618313	52.6401
Females	LEDDLGLGNHTDSK	Superoxide dismutase [Cu-Zn] OS=Drosophila melanogaster GN=Sod3 PE=1 SV=1 - [Q7JR71_DROME]	Yes	3	1	Q7JR71	7637.29	1x(HexNAc)	N-Term(Dimethyl:2H(4));K14(Dimethyl:2H(4))	HCD	3	594.306	1780.9	-0.184733	56.4309
Females	LEDDLGLGNHTDSK	Superoxide dismutase [Cu-Zn] OS=Drosophila melanogaster GN=Sod3 PE=1 SV=1 - [Q7JR71_DROME]	Yes	3	1	Q7JR71	1634.42	1x(HexNAc)	N-Term(Dimethyl:2H(4));K14(Dimethyl:2H(4))	HCD	3	594.307	1780.91	0.74061	47.042
Males	GEGVISTQPTQRPSEEPPAIPTTA	Synapsin OS=Drosophila melanogaster GN=Syn PE=1 SV=2 - [SYN_DROME]	No	2	1	Q24546	2.86015	1x(HexNAc)	N-Term(Dimethyl:2H(4))	HCD	2	1349.69	2698.37	0.0172738	81.1242
Females	GEGVISTQPTQRPSEEPPAIPTTA	Synapsin OS=Drosophila melanogaster GN=Syn PE=1 SV=2 - [SYN_DROME]	No	2	1	Q24546	2.86601	1x(HexNAc)	N-Term(Dimethyl:2H(4))	HCD	2	1349.69	2698.38	1.73633	75.2565
Females	GEGVISTQPTQRPSEEPPAIPTTA	Synapsin OS=Drosophila melanogaster GN=Syn PE=1 SV=2 - [SYN_DROME]	No	2	1	Q24546	10.182	1x(HexNAc)	N-Term(Dimethyl:2H(4))	ETciD	3	900.13	2698.37	0.781345	75.2275
Males	GEGVISTQPTQRPSEEPPAIPTTASSAVRPE	Synapsin OS=Drosophila melanogaster GN=Syn PE=1 SV=2 - [SYN_DROME]	No	2	1	Q24546	0.47847	1x(HexNAc)	N-Term(Dimethyl)	HCD	3	1140.91	3420.71	0.0870355	78.8761
Males	GEGVISTQPTQRPSEEPPAIPTTASSAVRPE	Synapsin OS=Drosophila melanogaster GN=Syn PE=1 SV=2 - [SYN_DROME]	No	2	1	Q24546	0.486462	1x(HexNAc)	N-Term(Dimethyl)	ETciD	4	855.934	3420.72	0.850345	78.8286
Females	GNYGSTTSVETITR	Synapsin OS=Drosophila melanogaster GN=Syn PE=1 SV=2 - [SYN_DROME]	No	2	1	Q24546	2.74736	1x(HexNAc)	N-Term(Dimethyl:2H(4))	HCD	2	860.931	1720.85	0.500075	56.2501
Females	STTSVETITR	Synapsin OS=Drosophila melanogaster GN=Syn PE=1 SV=2 - [SYN_DROME]	No	2	1	Q24546	0.804507	1x(HexNAc)	N-Term(Dimethyl)	HCD	2	663.344	1325.68	1.46323	42.0097
Females	TTSVETITR	Synapsin OS=Drosophila melanogaster GN=Syn PE=1 SV=2 - [SYN_DROME]	No	2	1	Q24546	0.516376	1x(HexNAc)	N-Term(Dimethyl)	HCD	2	619.828	1238.65	1.60446	41.7643
Females	STVASDIDQK	Tay bridge, isoform D OS=Drosophila melanogaster GN=tay PE=1 SV=1 - [X2JC54_DROME]	No	2	1	X2JC54	1.30865	1x(HexNAc)	N-Term(Dimethyl:2H(4));K10(Dimethyl:2H(4))	HCD	2	665.864	1330.72	1.16945	36.26
Females	AVNNETASVFK	Terribly reduced optic lobes, isoform AL OS=Drosophila melanogaster GN=trol PE=1 SV=2 - [M9NGK3_DROME]	Yes	22	1	M9NGK3	4.12457	1x(HexNAc)	N-Term(Dimethyl:2H(4));K11(Dimethyl:2H(4))	HCD	2	723.901	1446.79	0.915549	57.2087
Females	FPTLPNSSFK	Terribly reduced optic lobes, isoform AL OS=Drosophila melanogaster GN=trol PE=1 SV=2 - [M9NGK3_DROME]	Yes	20	1	M9NGK3	0.633566	1x(HexNAc)	N-Term(Dimethyl:2H(4));K10(Dimethyl:2H(4))	HCD	2	702.897	1404.79	0.218006	92.1826
Females	FPTLPNSSFK	Terribly reduced optic lobes, isoform AL OS=Drosophila melanogaster GN=trol PE=1 SV=2 - [M9NGK3_DROME]	Yes	20	1	M9NGK3	1445.83	1x(HexNAc)	N-Term(Dimethyl:2H(4));K10(Dimethyl:2H(4))	HCD	2	702.897	1404.79	0.218006	90.9706
Females	FPTLPNSSFK	Terribly reduced optic lobes, isoform AL OS=Drosophila melanogaster GN=trol PE=1 SV=2 - [M9NGK3_DROME]	Yes	20	1	M9NGK3	0.988114	1x(HexNAc)	N-Term(Dimethyl:2H(4));K10(Dimethyl:2H(4))	HCD	2	702.897	1404.79	0.391798	92.881
Females	SYMSFPTLPNSSFK	Terribly reduced optic lobes, isoform AL OS=Drosophila melanogaster GN=trol PE=1 SV=2 - [M9NGK3_DROME]	Yes	20	1	M9NGK3	568.888	1x(HexNAc)	N-Term(Dimethyl:2H(4));M3(Oxidation);K14(Dimethyl:2H(4))	HCD	2	944.979	1888.95	0.962382	98.5484
Females	TLPNSSFK	Terribly reduced optic lobes, isoform AL OS=Drosophila melanogaster GN=trol PE=1 SV=2 - [M9NGK3_DROME]	Yes	20	1	M9NGK3	11.0006	1x(HexNAc)	N-Term(Dimethyl:2H(4));K8(Dimethyl:2H(4))	HCD	2	580.837	1160.67	0.872649	58.9569
Females	VNNETASVFK	Terribly reduced optic lobes, isoform AL OS=Drosophila melanogaster GN=trol PE=1 SV=2 - [M9NGK3_DROME]	Yes	22	1	M9NGK3	1.79924	1x(HexNAc)	N-Term(Dimethyl:2H(4));K10(Dimethyl:2H(4))	HCD	2	688.382	1375.76	0.881817	50.872
Females	VNNETASVFK	Terribly reduced optic lobes, isoform AL OS=Drosophila melanogaster GN=trol PE=1 SV=2 - [M9NGK3_DROME]	Yes	22	1	M9NGK3	2.13364	1x(HexNAc)	N-Term(Dimethyl:2H(4));K10(Dimethyl:2H(4))	HCD	2	688.382	1375.76	0.526899	51.9482
Females	SATAAAPATSSSNSTSQNAK	Thin, isoform D OS=Drosophila melanogaster GN=tn PE=1 SV=1 - [A0A0B4LFP7_DROME]	Yes	5	1	A0A0B4LFP7	437.593	1x(HexNAc)	N-Term(Dimethyl:2H(4));K20(Dimethyl:2H(4))	ETciD	3	707.025	2119.06	0.175404	28.8236
Females	TSTSATAAAPATSSSNSTSQNAK	Thin, isoform D OS=Drosophila melanogaster GN=tn PE=1 SV=1 - [A0A0B4LFP7_DROME]	Yes	5	1	A0A0B4LFP7	5.05606	1x(HexNAc)	N-Term(Dimethyl:2H(4));K23(Dimethyl:2H(4))	ETciD	3	803.401	2408.19	0.37845	30.3461
Females	GNLTNMVQDR	Tiggrin OS=Drosophila melanogaster GN=Tig PE=1 SV=2 - [TIG_DROME]	Yes	1	1	Q9VMD9	3.84295	1x(HexNAc)	N-Term(Dimethyl:2H(4));M6(Oxidation)	HCD	2	699.847	1398.69	1.89629	39.3237
Females	GNLTNMVQDR	Tiggrin OS=Drosophila melanogaster GN=Tig PE=1 SV=2 - [TIG_DROME]	Yes	1	1	Q9VMD9	2.18437	1x(HexNAc)	N-Term(Dimethyl:2H(4));M6(Oxidation)	HCD	2	699.847	1398.69	2.15811	39.7696
Females	GNLTNMVQDR	Tiggrin OS=Drosophila melanogaster GN=Tig PE=1 SV=2 - [TIG_DROME]	Yes	1	1	Q9VMD9	4.73358	1x(HexNAc)	N-Term(Dimethyl:2H(4));M6(Oxidation)	HCD	2	699.845	1398.68	-0.634686	37.6569
Females	GNLTNMVQDR	Tiggrin OS=Drosophila melanogaster GN=Tig PE=1 SV=2 - [TIG_DROME]	Yes	1	1	Q9VMD9	4.06232	1x(HexNAc)	N-Term(Dimethyl:2H(4));M6(Oxidation)	HCD	2	699.846	1398.68	1.11082	38.3361
Females	GNLTNMVQDR	Tiggrin OS=Drosophila melanogaster GN=Tig PE=1 SV=2 - [TIG_DROME]	Yes	1	1	Q9VMD9	3.03983	1x(HexNAc)	N-Term(Dimethyl:2H(4))	HCD	2	691.848	1382.69	0.977438	47.2941
Females	GNQNMTQTELK	Tiggrin OS=Drosophila melanogaster GN=Tig PE=1 SV=2 - [TIG_DROME]	Yes	1	1	Q9VMD9	1.14364	1x(HexNAc)	N-Term(Dimethyl);K11(Dimethyl)	HCD	2	761.875	1522.74	0.443239	38.1406
Females	VEASQNQVNTSQHSK	Toucan, isoform A OS=Drosophila melanogaster GN=toc PE=4 SV=2 - [Q9VQM0_DROME]	Yes	1	1	Q9VQM0	7.21938	1x(HexNAc)	N-Term(Dimethyl:2H(4));K15(Dimethyl:2H(4))	ETciD	3	642.001	1923.99	0.653019	26.9597
Females	NVLNVPTSR	Transporter OS=Drosophila melanogaster GN=CG43066 PE=3 SV=1 - [A0A0B4K7V4_DROME]	No	1	1	A0A0B4K7V4	887.366	1x(HexNAc)	N-Term(Dimethyl:2H(4))	HCD	2	617.851	1234.69	0.713146	58.699
Females	TISASVATAPGGTK	Transporter OS=Drosophila melanogaster GN=CG5549 PE=1 SV=2 - [Q9W1J0_DROME]	No	1	1	Q9W1J0	1075.89	1x(HexNAc)	N-Term(Dimethyl:2H(4));K14(Dimethyl:2H(4))	HCD	2	764.439	1527.87	-0.0187647	55.0119
Females	TTISASVATAPGGTK	Transporter OS=Drosophila melanogaster GN=CG5549 PE=1 SV=2 - [Q9W1J0_DROME]	No	1	1	Q9W1J0	1324.13	1x(HexNAc)	N-Term(Dimethyl:2H(4));K15(Dimethyl:2H(4))	HCD	2	814.964	1628.92	0.762177	57.7075
Females	TTISASVATAPGGTK	Transporter OS=Drosophila melanogaster GN=CG5549 PE=1 SV=2 - [Q9W1J0_DROME]	No	1	1	Q9W1J0	4093.26	1x(HexNAc)	N-Term(Dimethyl:2H(4));K15(Dimethyl:2H(4))	HCD	2	814.965	1628.92	2.41084	58.2945
Females	TTISASVATAPGGTK	Transporter OS=Drosophila melanogaster GN=CG5549 PE=1 SV=2 - [Q9W1J0_DROME]	No	1	1	Q9W1J0	2686.96	1x(HexNAc)	N-Term(Dimethyl:2H(4));K15(Dimethyl:2H(4))	HCD	2	814.964	1628.92	0.612298	58.2291
Females	TTISASVATAPGGTK	Transporter OS=Drosophila melanogaster GN=CG5549 PE=1 SV=2 - [Q9W1J0_DROME]	No	1	1	Q9W1J0	1031.98	1x(HexNAc)	N-Term(Dimethyl:2H(4));K15(Dimethyl:2H(4))	HCD	3	543.646	1628.92	1.84054	58.2918
Females	TTISASVATAPGGTK	Transporter OS=Drosophila melanogaster GN=CG5549 PE=1 SV=2 - [Q9W1J0_DROME]	No	1	1	Q9W1J0	626.487	1x(HexNAc)	N-Term(Dimethyl:2H(4));K15(Dimethyl:2H(4))	ETciD	3	543.645	1628.92	0.266816	57.749
Females	TTISASVATAPGGTK	Transporter OS=Drosophila melanogaster GN=CG5549 PE=1 SV=2 - [Q9W1J0_DROME]	No	1	1	Q9W1J0	651.91	2x(HexNAc)	N-Term(Dimethyl:2H(4));K15(Dimethyl:2H(4))	ETciD	2	916.504	1832	1.39574	57.4545
Females	TTISASVATAPGGTK	Transporter OS=Drosophila melanogaster GN=CG5549 PE=1 SV=2 - [Q9W1J0_DROME]	No	1	1	Q9W1J0	1786.01	1x(HexNAc)	N-Term(Dimethyl:2H(4));K15(Dimethyl:2H(4))	ETciD	3	543.645	1628.92	0.0419977	58.3042
Females	TPTVGSSVPTSTVAHR	Twenty-four, isoform B OS=Drosophila melanogaster GN=tyf PE=1 SV=1 - [Q9W4M7_DROME]	No	2	1	Q9W4M7	0.938188	1x(HexNAc)	N-Term(Dimethyl)	ETciD	3	609.986	1827.94	0.029014	51.2953
Females	TPTVGSSVPTSTVAHR	Twenty-four, isoform B OS=Drosophila melanogaster GN=tyf PE=1 SV=1 - [Q9W4M7_DROME]	No	2	1	Q9W4M7	1.0551	1x(HexNAc)	N-Term(Dimethyl)	ETciD	3	609.986	1827.94	0.029014	51.2036
Females	TTSTSTTTTQK	Twenty-four, isoform B OS=Drosophila melanogaster GN=tyf PE=1 SV=1 - [Q9W4M7_DROME]	No	2	1	Q9W4M7	0.796495	1x(HexNAc)	N-Term(Dimethyl);K11(Dimethyl)	ETciD	2	708.36	1415.71	0.46287	16.5413
Females	TVGSSVPTSTVAHR	Twenty-four, isoform B OS=Drosophila melanogaster GN=tyf PE=1 SV=1 - [Q9W4M7_DROME]	No	2	1	Q9W4M7	2.40652	1x(HexNAc)	N-Term(Dimethyl:2H(4))	HCD	3	545.295	1633.87	0.608482	43.1593
Females	VGSSVPTSTVAHR	Twenty-four, isoform B OS=Drosophila melanogaster GN=tyf PE=1 SV=1 - [Q9W4M7_DROME]	No	2	1	Q9W4M7	6.97949	1x(HexNAc)	N-Term(Dimethyl:2H(4))	HCD	3	511.612	1532.82	-0.418983	37.5484
Males	VGSSVPTSTVAHR	Twenty-four, isoform B OS=Drosophila melanogaster GN=tyf PE=1 SV=1 - [Q9W4M7_DROME]	No	2	1	Q9W4M7	1.26625	1x(HexNAc)	N-Term(Dimethyl:2H(4))	ETciD	3	511.612	1532.82	0.1783	37.9463
Females	VGSSVPTSTVAHR	Twenty-four, isoform B OS=Drosophila melanogaster GN=tyf PE=1 SV=1 - [Q9W4M7_DROME]	No	2	1	Q9W4M7	5.41245	1x(HexNAc)	N-Term(Dimethyl:2H(4))	ETciD	3	511.612	1532.82	-0.120342	38.7845
Females	VGSSVPTSTVAHR	Twenty-four, isoform B OS=Drosophila melanogaster GN=tyf PE=1 SV=1 - [Q9W4M7_DROME]	No	2	1	Q9W4M7	3.2995	1x(HexNAc)	N-Term(Dimethyl:2H(4))	ETciD	3	511.612	1532.82	-0.18007	32.4396
Females	CEPGYTGK	Uninflatable, isoform B OS=Drosophila melanogaster GN=uif PE=1 SV=3 - [Q9VM55_DROME]	No	2	1	Q9VM55	0.38846	1x(HexNAc)	N-Term(Dimethyl);C1(Carbamidomethyl);K8(Dimethyl)	ETciD	2	585.771	1170.53	-0.236536	25.862
Females	CNCEPGYTGK	Uninflatable, isoform B OS=Drosophila melanogaster GN=uif PE=1 SV=3 - [Q9VM55_DROME]	No	2	1	Q9VM55	0.961372	1x(HexNAc)	N-Term(Dimethyl);C1(Carbamidomethyl);C3(Carbamidomethyl);K10(Dimethyl)	HCD	2	722.808	1444.61	0.754736	26.973
Females	SCNCEPGYTGK	Uninflatable, isoform B OS=Drosophila melanogaster GN=uif PE=1 SV=3 - [Q9VM55_DROME]	No	2	1	Q9VM55	1.22412	1x(HexNAc)	N-Term(Dimethyl:2H(4));C2(Carbamidomethyl);C4(Carbamidomethyl);K11(Dimethyl:2H(4))	HCD	2	770.35	1539.69	0.807798	27.0144
Females	GDPGLNGSR	Viking, isoform A OS=Drosophila melanogaster GN=vkg PE=1 SV=1 - [Q9VMV5_DROME]	Yes	1	1	Q9VMV5	0.647443	1x(HexNAc)	N-Term(Dimethyl)	HCD	2	552.27	1103.53	0.302985	24.8376
Males	GLAGQSGDPGLNGSR	Viking, isoform A OS=Drosophila melanogaster GN=vkg PE=1 SV=1 - [Q9VMV5_DROME]	Yes	1	1	Q9VMV5	4.73598	1x(HexNAc)	N-Term(Dimethyl:2H(4))	HCD	2	810.911	1620.81	1.22253	44.1101
Males	GPIGLAGQSGDPGLNGSR	Viking, isoform A OS=Drosophila melanogaster GN=vkg PE=1 SV=1 - [Q9VMV5_DROME]	Yes	1	1	Q9VMV5	0.244118	1x(HexNAc)	N-Term(Dimethyl)	HCD	3	628.654	1883.95	0.837363	68.1706
Males	GPIGLAGQSGDPGLNGSR	Viking, isoform A OS=Drosophila melanogaster GN=vkg PE=1 SV=1 - [Q9VMV5_DROME]	Yes	1	1	Q9VMV5	0.319644	1x(HexNAc)	N-Term(Dimethyl)	HCD	2	942.479	1883.95	2.0756	68.1728
Males	GPIGLAGQSGDPGLNGSR	Viking, isoform A OS=Drosophila melanogaster GN=vkg PE=1 SV=1 - [Q9VMV5_DROME]	Yes	1	1	Q9VMV5	0.246433	1x(HexNAc)	N-Term(Dimethyl)	HCD	2	942.478	1883.95	2.01081	36.4527
Males	GPIGLAGQSGDPGLNGSR	Viking, isoform A OS=Drosophila melanogaster GN=vkg PE=1 SV=1 - [Q9VMV5_DROME]	Yes	1	1	Q9VMV5	0.249909	1x(HexNAc)	N-Term(Dimethyl)	HCD	2	942.476	1883.95	-0.257014	37.42
Males	GPIGLAGQSGDPGLNGSR	Viking, isoform A OS=Drosophila melanogaster GN=vkg PE=1 SV=1 - [Q9VMV5_DROME]	Yes	1	1	Q9VMV5	0.00568359	1x(HexNAc)	N-Term(Dimethyl)	HCD	3	628.655	1883.95	2.00367	38.4464
Females	GPIGLAGQSGDPGLNGSR	Viking, isoform A OS=Drosophila melanogaster GN=vkg PE=1 SV=1 - [Q9VMV5_DROME]	Yes	1	1	Q9VMV5	1.30857	1x(HexNAc)	N-Term(Dimethyl)	HCD	2	942.475	1883.94	-1.29374	68.8094
Females	GPIGLAGQSGDPGLNGSR	Viking, isoform A OS=Drosophila melanogaster GN=vkg PE=1 SV=1 - [Q9VMV5_DROME]	Yes	1	1	Q9VMV5	1.3805	1x(HexNAc)	N-Term(Dimethyl:2H(4))	HCD	2	944.49	1887.97	0.992927	67.9337
Females	GPIGLAGQSGDPGLNGSR	Viking, isoform A OS=Drosophila melanogaster GN=vkg PE=1 SV=1 - [Q9VMV5_DROME]	Yes	1	1	Q9VMV5	2.37344	1x(HexNAc)	N-Term(Dimethyl:2H(4))	HCD	2	944.491	1887.97	1.96278	50.2652
Males	GPIGLAGQSGDPGLNGSR	Viking, isoform A OS=Drosophila melanogaster GN=vkg PE=1 SV=1 - [Q9VMV5_DROME]	Yes	1	1	Q9VMV5	0.244118	1x(HexNAc)	N-Term(Dimethyl)	ETciD	3	628.654	1883.95	0.837363	68.1587
Males	GPIGLAGQSGDPGLNGSR	Viking, isoform A OS=Drosophila melanogaster GN=vkg PE=1 SV=1 - [Q9VMV5_DROME]	Yes	1	1	Q9VMV5	0.00823018	1x(HexNAc)	N-Term(Dimethyl)	ETciD	3	628.655	1883.95	2.00367	38.4369
Males	GQSGDPGLNGSR	Viking, isoform A OS=Drosophila melanogaster GN=vkg PE=1 SV=1 - [Q9VMV5_DROME]	Yes	1	1	Q9VMV5	0.987606	1x(HexNAc)	N-Term(Dimethyl)	HCD	2	688.326	1375.65	0.317648	34.1471
Males	GQSGDPGLNGSR	Viking, isoform A OS=Drosophila melanogaster GN=vkg PE=1 SV=1 - [Q9VMV5_DROME]	Yes	1	1	Q9VMV5	1.09479	1x(HexNAc)	N-Term(Dimethyl:2H(4))	HCD	2	690.339	1379.67	1.05316	34.4849
Males	GQSGDPGLNGSR	Viking, isoform A OS=Drosophila melanogaster GN=vkg PE=1 SV=1 - [Q9VMV5_DROME]	Yes	1	1	Q9VMV5	1.33139	1x(HexNAc)	N-Term(Dimethyl:2H(4))	HCD	2	690.339	1379.67	1.05316	16.5736
Females	GQSGDPGLNGSR	Viking, isoform A OS=Drosophila melanogaster GN=vkg PE=1 SV=1 - [Q9VMV5_DROME]	Yes	1	1	Q9VMV5	1.25757	1x(HexNAc)	N-Term(Dimethyl:2H(4))	HCD	2	690.339	1379.67	-0.0085718	25.1696
Males	SGDPGLNGSR	Viking, isoform A OS=Drosophila melanogaster GN=vkg PE=1 SV=1 - [Q9VMV5_DROME]	Yes	1	1	Q9VMV5	1.69153	1x(HexNAc)	N-Term(Dimethyl:2H(4))	HCD	2	597.8	1194.59	1.60153	33.2715
Females	APGSASAPAPVPS	Z band alternatively spliced PDZ-motif protein 52, isoform V OS=Drosophila melanogaster GN=Zasp52 PE=1 SV=1 - [G3JX32_DROME]	No	3	1	G3JX32	1.15408	1x(HexNAc)	N-Term(Dimethyl:2H(4))	HCD	2	672.354	1343.7	0.714103	50.7947
Females	AEQESSSDSYTSTSTTTTTTSEEYQR	Z band alternatively spliced PDZ-motif protein 52, isoform W OS=Drosophila melanogaster GN=Zasp52 PE=1 SV=1 - [A0A0B4LGL0_DROME]	No	3	1	A0A0B4LGL0	2.76977	1x(HexNAc)	N-Term(Dimethyl:2H(4))	ETciD	3	1038.12	3112.34	0.645835	52.1213
Males	APVTSDSSTVH	Z band alternatively spliced PDZ-motif protein 52, isoform W OS=Drosophila melanogaster GN=Zasp52 PE=1 SV=1 - [A0A0B4LGL0_DROME]	No	4	1	A0A0B4LGL0	0.0164039	1x(HexNAc)	N-Term(Dimethyl)	HCD	2	666.321	1331.63	1.69635	33.1698
Males	APVTSDSSTVH	Z band alternatively spliced PDZ-motif protein 52, isoform W OS=Drosophila melanogaster GN=Zasp52 PE=1 SV=1 - [A0A0B4LGL0_DROME]	No	4	1	A0A0B4LGL0	1e-05	1x(HexNAc)	N-Term(Dimethyl)	HCD	2	666.32	1331.63	0.412981	18.2867
Males	APVTSDSSTVH	Z band alternatively spliced PDZ-motif protein 52, isoform W OS=Drosophila melanogaster GN=Zasp52 PE=1 SV=1 - [A0A0B4LGL0_DROME]	No	4	1	A0A0B4LGL0	0.000490876	1x(HexNAc)	N-Term(Dimethyl)	HCD	2	666.32	1331.63	0.871329	11.2251
Females	APVTSDSSTVH	Z band alternatively spliced PDZ-motif protein 52, isoform W OS=Drosophila melanogaster GN=Zasp52 PE=1 SV=1 - [A0A0B4LGL0_DROME]	No	4	1	A0A0B4LGL0	0.000352053	1x(HexNAc)	N-Term(Dimethyl)	HCD	2	666.321	1331.63	1.42135	28.2428
Females	APVTSDSSTVH	Z band alternatively spliced PDZ-motif protein 52, isoform W OS=Drosophila melanogaster GN=Zasp52 PE=1 SV=1 - [A0A0B4LGL0_DROME]	No	4	1	A0A0B4LGL0	0.0348558	1x(HexNAc)	N-Term(Dimethyl)	HCD	2	666.321	1331.63	1.51302	29.1031
Females	APVTSDSSTVH	Z band alternatively spliced PDZ-motif protein 52, isoform W OS=Drosophila melanogaster GN=Zasp52 PE=1 SV=1 - [A0A0B4LGL0_DROME]	No	4	1	A0A0B4LGL0	0.0241209	1x(HexNAc)	N-Term(Dimethyl)	HCD	2	666.32	1331.63	0.59632	24.6262
Males	APVTSDSSTVHRP	Z band alternatively spliced PDZ-motif protein 52, isoform W OS=Drosophila melanogaster GN=Zasp52 PE=1 SV=1 - [A0A0B4LGL0_DROME]	No	4	1	A0A0B4LGL0	3.44923e-05	1x(HexNAc)	N-Term(Dimethyl)	HCD	3	528.934	1584.79	0.0945938	26.9635
Males	APVTSDSSTVHRP	Z band alternatively spliced PDZ-motif protein 52, isoform W OS=Drosophila melanogaster GN=Zasp52 PE=1 SV=1 - [A0A0B4LGL0_DROME]	No	4	1	A0A0B4LGL0	4.57071e-05	1x(HexNAc)	N-Term(Dimethyl)	HCD	3	528.933	1584.79	-0.367564	27.741
Males	APVTSDSSTVHRP	Z band alternatively spliced PDZ-motif protein 52, isoform W OS=Drosophila melanogaster GN=Zasp52 PE=1 SV=1 - [A0A0B4LGL0_DROME]	No	4	1	A0A0B4LGL0	4.9947e-05	1x(HexNAc)	N-Term(Dimethyl)	ETciD	3	528.934	1584.79	0.0945938	26.9475
Males	APVTSDSSTVHRP	Z band alternatively spliced PDZ-motif protein 52, isoform W OS=Drosophila melanogaster GN=Zasp52 PE=1 SV=1 - [A0A0B4LGL0_DROME]	No	4	1	A0A0B4LGL0	6.61867e-05	1x(HexNAc)	N-Term(Dimethyl)	ETciD	3	528.933	1584.79	-0.367564	27.7288
Males	APVTSDSSTVHRP	Z band alternatively spliced PDZ-motif protein 52, isoform W OS=Drosophila melanogaster GN=Zasp52 PE=1 SV=1 - [A0A0B4LGL0_DROME]	No	4	1	A0A0B4LGL0	0.00441741	1x(HexNAc)	N-Term(Dimethyl)	ETciD	3	528.934	1584.79	0.556752	13.2927
Males	APVTSDSSTVHRPI	Z band alternatively spliced PDZ-motif protein 52, isoform W OS=Drosophila melanogaster GN=Zasp52 PE=1 SV=1 - [A0A0B4LGL0_DROME]	No	4	1	A0A0B4LGL0	0.073378	2x(HexNAc)	N-Term(Dimethyl)	HCD	3	634.322	1900.95	0.179997	52.9347
Males	APVTSDSSTVHRPI	Z band alternatively spliced PDZ-motif protein 52, isoform W OS=Drosophila melanogaster GN=Zasp52 PE=1 SV=1 - [A0A0B4LGL0_DROME]	No	4	1	A0A0B4LGL0	0.02182	1x(HexNAc)	N-Term(Dimethyl)	HCD	3	566.629	1697.87	0.541135	56.2404
Males	APVTSDSSTVHRPI	Z band alternatively spliced PDZ-motif protein 52, isoform W OS=Drosophila melanogaster GN=Zasp52 PE=1 SV=1 - [A0A0B4LGL0_DROME]	No	4	1	A0A0B4LGL0	0.071347	2x(HexNAc)	N-Term(Dimethyl)	HCD	3	634.321	1900.95	-1.16853	38.3323
Males	APVTSDSSTVHRPI	Z band alternatively spliced PDZ-motif protein 52, isoform W OS=Drosophila melanogaster GN=Zasp52 PE=1 SV=1 - [A0A0B4LGL0_DROME]	No	4	1	A0A0B4LGL0	0.0582221	2x(HexNAc)	N-Term(Dimethyl)	HCD	2	950.979	1900.95	0.572363	38.4255
Males	APVTSDSSTVHRPI	Z band alternatively spliced PDZ-motif protein 52, isoform W OS=Drosophila melanogaster GN=Zasp52 PE=1 SV=1 - [A0A0B4LGL0_DROME]	No	4	1	A0A0B4LGL0	0.000179344	1x(HexNAc)	N-Term(Dimethyl)	HCD	3	566.628	1697.87	-0.10593	39.5769
Males	APVTSDSSTVHRPI	Z band alternatively spliced PDZ-motif protein 52, isoform W OS=Drosophila melanogaster GN=Zasp52 PE=1 SV=1 - [A0A0B4LGL0_DROME]	No	4	1	A0A0B4LGL0	0.0229526	1x(HexNAc)	N-Term(Dimethyl)	HCD	3	566.629	1697.87	0.325447	40.1292
Males	APVTSDSSTVHRPI	Z band alternatively spliced PDZ-motif protein 52, isoform W OS=Drosophila melanogaster GN=Zasp52 PE=1 SV=1 - [A0A0B4LGL0_DROME]	No	4	1	A0A0B4LGL0	0.0205559	1x(HexNAc)	N-Term(Dimethyl)	HCD	2	849.44	1697.87	1.23207	40.1637
Males	APVTSDSSTVHRPI	Z band alternatively spliced PDZ-motif protein 52, isoform W OS=Drosophila melanogaster GN=Zasp52 PE=1 SV=1 - [A0A0B4LGL0_DROME]	No	4	1	A0A0B4LGL0	0.0255532	1x(HexNAc)	N-Term(Dimethyl)	HCD	3	566.629	1697.87	0.972511	45.4607
Males	APVTSDSSTVHRPI	Z band alternatively spliced PDZ-motif protein 52, isoform W OS=Drosophila melanogaster GN=Zasp52 PE=1 SV=1 - [A0A0B4LGL0_DROME]	No	4	1	A0A0B4LGL0	0.000190831	2x(HexNAc)	N-Term(Dimethyl)	HCD	3	634.322	1900.95	0.27632	18.8278
Males	APVTSDSSTVHRPI	Z band alternatively spliced PDZ-motif protein 52, isoform W OS=Drosophila melanogaster GN=Zasp52 PE=1 SV=1 - [A0A0B4LGL0_DROME]	No	4	1	A0A0B4LGL0	0.0228398	1x(HexNAc)	N-Term(Dimethyl)	HCD	3	566.628	1697.87	-0.213774	20.2059
Males	APVTSDSSTVHRPI	Z band alternatively spliced PDZ-motif protein 52, isoform W OS=Drosophila melanogaster GN=Zasp52 PE=1 SV=1 - [A0A0B4LGL0_DROME]	No	4	1	A0A0B4LGL0	0.0264802	1x(HexNAc)	N-Term(Dimethyl)	HCD	3	566.629	1697.87	0.864667	20.7624
Males	APVTSDSSTVHRPI	Z band alternatively spliced PDZ-motif protein 52, isoform W OS=Drosophila melanogaster GN=Zasp52 PE=1 SV=1 - [A0A0B4LGL0_DROME]	No	4	1	A0A0B4LGL0	0.0285144	1x(HexNAc)	N-Term(Dimethyl)	HCD	3	566.629	1697.87	0.756823	23.1797
Females	APVTSDSSTVHRPI	Z band alternatively spliced PDZ-motif protein 52, isoform W OS=Drosophila melanogaster GN=Zasp52 PE=1 SV=1 - [A0A0B4LGL0_DROME]	No	4	1	A0A0B4LGL0	0.0407023	1x(HexNAc)	N-Term(Dimethyl)	HCD	3	566.628	1697.87	-0.10593	45.4851
Females	APVTSDSSTVHRPI	Z band alternatively spliced PDZ-motif protein 52, isoform W OS=Drosophila melanogaster GN=Zasp52 PE=1 SV=1 - [A0A0B4LGL0_DROME]	No	4	1	A0A0B4LGL0	0.000757889	1x(HexNAc)	N-Term(Dimethyl)	HCD	2	849.439	1697.87	0.225523	45.7109
Females	APVTSDSSTVHRPI	Z band alternatively spliced PDZ-motif protein 52, isoform W OS=Drosophila melanogaster GN=Zasp52 PE=1 SV=1 - [A0A0B4LGL0_DROME]	No	4	1	A0A0B4LGL0	0.305918	2x(HexNAc)	N-Term(Dimethyl)	HCD	2	950.978	1900.95	-0.134007	43.3925
Females	APVTSDSSTVHRPI	Z band alternatively spliced PDZ-motif protein 52, isoform W OS=Drosophila melanogaster GN=Zasp52 PE=1 SV=1 - [A0A0B4LGL0_DROME]	No	4	1	A0A0B4LGL0	0.151409	1x(HexNAc)	N-Term(Dimethyl)	HCD	3	566.629	1697.87	0.864667	47.5895
Females	APVTSDSSTVHRPI	Z band alternatively spliced PDZ-motif protein 52, isoform W OS=Drosophila melanogaster GN=Zasp52 PE=1 SV=1 - [A0A0B4LGL0_DROME]	No	4	1	A0A0B4LGL0	0.0527756	1x(HexNAc)	N-Term(Dimethyl)	HCD	2	849.44	1697.87	0.800691	48.5047
Males	APVTSDSSTVHRPI	Z band alternatively spliced PDZ-motif protein 52, isoform W OS=Drosophila melanogaster GN=Zasp52 PE=1 SV=1 - [A0A0B4LGL0_DROME]	No	4	1	A0A0B4LGL0	0.071347	2x(HexNAc)	N-Term(Dimethyl)	ETciD	3	634.321	1900.95	-1.16853	38.3204
Males	APVTSDSSTVHRPI	Z band alternatively spliced PDZ-motif protein 52, isoform W OS=Drosophila melanogaster GN=Zasp52 PE=1 SV=1 - [A0A0B4LGL0_DROME]	No	4	1	A0A0B4LGL0	0.000259701	1x(HexNAc)	N-Term(Dimethyl)	ETciD	3	566.628	1697.87	-0.10593	39.5598
Males	APVTSDSSTVHRPI	Z band alternatively spliced PDZ-motif protein 52, isoform W OS=Drosophila melanogaster GN=Zasp52 PE=1 SV=1 - [A0A0B4LGL0_DROME]	No	4	1	A0A0B4LGL0	0.0229526	1x(HexNAc)	N-Term(Dimethyl)	ETciD	3	566.629	1697.87	1.40389	40.5234
Males	APVTSDSSTVHRPI	Z band alternatively spliced PDZ-motif protein 52, isoform W OS=Drosophila melanogaster GN=Zasp52 PE=1 SV=1 - [A0A0B4LGL0_DROME]	No	4	1	A0A0B4LGL0	0.0255532	1x(HexNAc)	N-Term(Dimethyl)	ETciD	3	566.629	1697.87	0.972511	45.4454
Males	APVTSDSSTVHRPI	Z band alternatively spliced PDZ-motif protein 52, isoform W OS=Drosophila melanogaster GN=Zasp52 PE=1 SV=1 - [A0A0B4LGL0_DROME]	No	4	1	A0A0B4LGL0	0.000276334	2x(HexNAc)	N-Term(Dimethyl)	ETciD	3	634.322	1900.95	0.27632	18.8157
Males	APVTSDSSTVHRPI	Z band alternatively spliced PDZ-motif protein 52, isoform W OS=Drosophila melanogaster GN=Zasp52 PE=1 SV=1 - [A0A0B4LGL0_DROME]	No	4	1	A0A0B4LGL0	0.0228398	1x(HexNAc)	N-Term(Dimethyl)	ETciD	3	566.628	1697.87	-0.213774	20.1877
Males	APVTSDSSTVHRPI	Z band alternatively spliced PDZ-motif protein 52, isoform W OS=Drosophila melanogaster GN=Zasp52 PE=1 SV=1 - [A0A0B4LGL0_DROME]	No	4	1	A0A0B4LGL0	0.0264802	1x(HexNAc)	N-Term(Dimethyl)	ETciD	3	566.629	1697.87	0.864667	20.7498
Males	APVTSDSSTVHRPI	Z band alternatively spliced PDZ-motif protein 52, isoform W OS=Drosophila melanogaster GN=Zasp52 PE=1 SV=1 - [A0A0B4LGL0_DROME]	No	4	1	A0A0B4LGL0	0.0285144	1x(HexNAc)	N-Term(Dimethyl)	ETciD	3	566.629	1697.87	0.756823	23.1664
Females	APVTSDSSTVHRPI	Z band alternatively spliced PDZ-motif protein 52, isoform W OS=Drosophila melanogaster GN=Zasp52 PE=1 SV=1 - [A0A0B4LGL0_DROME]	No	4	1	A0A0B4LGL0	0.0874773	1x(HexNAc)	N-Term(Dimethyl)	ETciD	3	566.629	1697.87	0.433291	45.3425
Males	APVTSDSSTVHRPIA	Z band alternatively spliced PDZ-motif protein 52, isoform W OS=Drosophila melanogaster GN=Zasp52 PE=1 SV=1 - [A0A0B4LGL0_DROME]	No	4	1	A0A0B4LGL0	0.000423291	1x(HexNAc)	N-Term(Dimethyl)	HCD	3	590.308	1768.91	0.478893	55.2695
Males	APVTSDSSTVHRPIA	Z band alternatively spliced PDZ-motif protein 52, isoform W OS=Drosophila melanogaster GN=Zasp52 PE=1 SV=1 - [A0A0B4LGL0_DROME]	No	4	1	A0A0B4LGL0	0.026472	1x(HexNAc)	N-Term(Dimethyl)	HCD	3	590.307	1768.91	-0.452727	38.591
Males	APVTSDSSTVHRPIA	Z band alternatively spliced PDZ-motif protein 52, isoform W OS=Drosophila melanogaster GN=Zasp52 PE=1 SV=1 - [A0A0B4LGL0_DROME]	No	4	1	A0A0B4LGL0	0.029384	1x(HexNAc)	N-Term(Dimethyl)	HCD	3	590.308	1768.91	0.478893	43.841
Males	APVTSDSSTVHRPIA	Z band alternatively spliced PDZ-motif protein 52, isoform W OS=Drosophila melanogaster GN=Zasp52 PE=1 SV=1 - [A0A0B4LGL0_DROME]	No	4	1	A0A0B4LGL0	0.00837708	1x(HexNAc)	N-Term(Dimethyl)	HCD	3	590.308	1768.91	0.685919	22.3745
Females	APVTSDSSTVHRPIA	Z band alternatively spliced PDZ-motif protein 52, isoform W OS=Drosophila melanogaster GN=Zasp52 PE=1 SV=1 - [A0A0B4LGL0_DROME]	No	4	1	A0A0B4LGL0	0.0435625	1x(HexNAc)	N-Term(Dimethyl)	HCD	3	590.308	1768.91	0.478893	43.968
Females	APVTSDSSTVHRPIA	Z band alternatively spliced PDZ-motif protein 52, isoform W OS=Drosophila melanogaster GN=Zasp52 PE=1 SV=1 - [A0A0B4LGL0_DROME]	No	4	1	A0A0B4LGL0	0.00132753	2x(HexNAc)	N-Term(Dimethyl)	HCD	2	986.497	1971.99	-0.19647	41.8221
Females	APVTSDSSTVHRPIA	Z band alternatively spliced PDZ-motif protein 52, isoform W OS=Drosophila melanogaster GN=Zasp52 PE=1 SV=1 - [A0A0B4LGL0_DROME]	No	4	1	A0A0B4LGL0	0.0494878	1x(HexNAc)	N-Term(Dimethyl)	HCD	2	884.958	1768.91	0.831538	44.3678
Females	APVTSDSSTVHRPIA	Z band alternatively spliced PDZ-motif protein 52, isoform W OS=Drosophila melanogaster GN=Zasp52 PE=1 SV=1 - [A0A0B4LGL0_DROME]	No	4	1	A0A0B4LGL0	0.0511108	1x(HexNAc)	N-Term(Dimethyl)	HCD	3	590.308	1768.91	0.478893	44.4847
Females	APVTSDSSTVHRPIA	Z band alternatively spliced PDZ-motif protein 52, isoform W OS=Drosophila melanogaster GN=Zasp52 PE=1 SV=1 - [A0A0B4LGL0_DROME]	No	4	1	A0A0B4LGL0	0.00128901	1x(HexNAc)	N-Term(Dimethyl)	HCD	3	590.308	1768.91	1.72105	48.9833
Females	APVTSDSSTVHRPIA	Z band alternatively spliced PDZ-motif protein 52, isoform W OS=Drosophila melanogaster GN=Zasp52 PE=1 SV=1 - [A0A0B4LGL0_DROME]	No	4	1	A0A0B4LGL0	0.0482763	1x(HexNAc)	N-Term(Dimethyl)	HCD	3	590.308	1768.91	0.685919	37.3471
Males	APVTSDSSTVHRPIA	Z band alternatively spliced PDZ-motif protein 52, isoform W OS=Drosophila melanogaster GN=Zasp52 PE=1 SV=1 - [A0A0B4LGL0_DROME]	No	4	1	A0A0B4LGL0	0.026472	1x(HexNAc)	N-Term(Dimethyl)	ETciD	3	590.307	1768.91	-0.452727	38.5736
Males	APVTSDSSTVHRPIA	Z band alternatively spliced PDZ-motif protein 52, isoform W OS=Drosophila melanogaster GN=Zasp52 PE=1 SV=1 - [A0A0B4LGL0_DROME]	No	4	1	A0A0B4LGL0	0.029384	1x(HexNAc)	N-Term(Dimethyl)	ETciD	3	590.308	1768.91	0.478893	43.8225
Males	APVTSDSSTVHRPIA	Z band alternatively spliced PDZ-motif protein 52, isoform W OS=Drosophila melanogaster GN=Zasp52 PE=1 SV=1 - [A0A0B4LGL0_DROME]	No	4	1	A0A0B4LGL0	0.0121305	1x(HexNAc)	N-Term(Dimethyl)	ETciD	3	590.308	1768.91	0.685919	22.3584
Females	APVTSDSSTVHRPIA	Z band alternatively spliced PDZ-motif protein 52, isoform W OS=Drosophila melanogaster GN=Zasp52 PE=1 SV=1 - [A0A0B4LGL0_DROME]	No	4	1	A0A0B4LGL0	1.24335	1x(HexNAc)	N-Term(Dimethyl)	ETciD	3	590.307	1768.91	0.0648401	45.0528
Males	APVTSDSSTVHRPIAQ	Z band alternatively spliced PDZ-motif protein 52, isoform W OS=Drosophila melanogaster GN=Zasp52 PE=1 SV=1 - [A0A0B4LGL0_DROME]	No	4	1	A0A0B4LGL0	0.0286675	1x(HexNAc)	N-Term(Dimethyl)	HCD	3	632.994	1896.97	0.679039	52.5042
Males	APVTSDSSTVHRPIAQ	Z band alternatively spliced PDZ-motif protein 52, isoform W OS=Drosophila melanogaster GN=Zasp52 PE=1 SV=1 - [A0A0B4LGL0_DROME]	No	4	1	A0A0B4LGL0	0.000237892	1x(HexNAc)	N-Term(Dimethyl)	HCD	3	632.994	1896.97	1.25819	36.4467
Males	APVTSDSSTVHRPIAQ	Z band alternatively spliced PDZ-motif protein 52, isoform W OS=Drosophila melanogaster GN=Zasp52 PE=1 SV=1 - [A0A0B4LGL0_DROME]	No	4	1	A0A0B4LGL0	1e-05	1x(HexNAc)	N-Term(Dimethyl)	HCD	3	632.994	1896.97	0.389463	37.0555
Males	APVTSDSSTVHRPIAQ	Z band alternatively spliced PDZ-motif protein 52, isoform W OS=Drosophila melanogaster GN=Zasp52 PE=1 SV=1 - [A0A0B4LGL0_DROME]	No	4	1	A0A0B4LGL0	0.0414216	1x(HexNAc)	N-Term(Dimethyl)	HCD	2	948.987	1896.97	0.460901	37.7228
Males	APVTSDSSTVHRPIAQ	Z band alternatively spliced PDZ-motif protein 52, isoform W OS=Drosophila melanogaster GN=Zasp52 PE=1 SV=1 - [A0A0B4LGL0_DROME]	No	4	1	A0A0B4LGL0	0.0516534	2x(HexNAc)	N-Term(Dimethyl)	HCD	3	700.688	2100.05	1.38509	35.5376
Males	APVTSDSSTVHRPIAQ	Z band alternatively spliced PDZ-motif protein 52, isoform W OS=Drosophila melanogaster GN=Zasp52 PE=1 SV=1 - [A0A0B4LGL0_DROME]	No	4	1	A0A0B4LGL0	0.000113469	1x(HexNAc)	N-Term(Dimethyl)	HCD	3	632.994	1896.97	0.775564	41.2902
Males	APVTSDSSTVHRPIAQ	Z band alternatively spliced PDZ-motif protein 52, isoform W OS=Drosophila melanogaster GN=Zasp52 PE=1 SV=1 - [A0A0B4LGL0_DROME]	No	4	1	A0A0B4LGL0	0.00024835	2x(HexNAc)	N-Term(Dimethyl)	HCD	3	700.687	2100.05	0.687567	40.3799
Males	APVTSDSSTVHRPIAQ	Z band alternatively spliced PDZ-motif protein 52, isoform W OS=Drosophila melanogaster GN=Zasp52 PE=1 SV=1 - [A0A0B4LGL0_DROME]	No	4	1	A0A0B4LGL0	0.0407528	1x(HexNAc)	N-Term(Dimethyl)	HCD	3	632.994	1896.97	0.775564	42.0968
Males	APVTSDSSTVHRPIAQ	Z band alternatively spliced PDZ-motif protein 52, isoform W OS=Drosophila melanogaster GN=Zasp52 PE=1 SV=1 - [A0A0B4LGL0_DROME]	No	4	1	A0A0B4LGL0	0.000371701	1x(HexNAc)	N-Term(Dimethyl)	HCD	3	632.993	1896.97	-0.382741	46.9033
Males	APVTSDSSTVHRPIAQ	Z band alternatively spliced PDZ-motif protein 52, isoform W OS=Drosophila melanogaster GN=Zasp52 PE=1 SV=1 - [A0A0B4LGL0_DROME]	No	4	1	A0A0B4LGL0	0.000570374	2x(HexNAc)	N-Term(Dimethyl)	HCD	3	700.687	2100.05	0.338802	16.4872
Males	APVTSDSSTVHRPIAQ	Z band alternatively spliced PDZ-motif protein 52, isoform W OS=Drosophila melanogaster GN=Zasp52 PE=1 SV=1 - [A0A0B4LGL0_DROME]	No	4	1	A0A0B4LGL0	0.0419633	1x(HexNAc)	N-Term(Dimethyl)	HCD	3	632.994	1896.97	0.389463	17.9293
Males	APVTSDSSTVHRPIAQ	Z band alternatively spliced PDZ-motif protein 52, isoform W OS=Drosophila melanogaster GN=Zasp52 PE=1 SV=1 - [A0A0B4LGL0_DROME]	No	4	1	A0A0B4LGL0	0.00017244	1x(HexNAc)	N-Term(Dimethyl)	HCD	2	948.988	1896.97	0.847002	17.988
Males	APVTSDSSTVHRPIAQ	Z band alternatively spliced PDZ-motif protein 52, isoform W OS=Drosophila melanogaster GN=Zasp52 PE=1 SV=1 - [A0A0B4LGL0_DROME]	No	4	1	A0A0B4LGL0	0.00100728	2x(HexNAc)	N-Term(Dimethyl)	HCD	3	700.687	2100.05	0.513185	17.0998
Males	APVTSDSSTVHRPIAQ	Z band alternatively spliced PDZ-motif protein 52, isoform W OS=Drosophila melanogaster GN=Zasp52 PE=1 SV=1 - [A0A0B4LGL0_DROME]	No	4	1	A0A0B4LGL0	0.0421532	1x(HexNAc)	N-Term(Dimethyl)	HCD	3	632.994	1896.97	0.485988	18.702
Males	APVTSDSSTVHRPIAQ	Z band alternatively spliced PDZ-motif protein 52, isoform W OS=Drosophila melanogaster GN=Zasp52 PE=1 SV=1 - [A0A0B4LGL0_DROME]	No	4	1	A0A0B4LGL0	0.0349439	1x(HexNAc)	N-Term(Dimethyl)	HCD	3	632.994	1896.97	1.06514	20.812
Females	APVTSDSSTVHRPIAQ	Z band alternatively spliced PDZ-motif protein 52, isoform W OS=Drosophila melanogaster GN=Zasp52 PE=1 SV=1 - [A0A0B4LGL0_DROME]	No	4	1	A0A0B4LGL0	0.00030355	1x(HexNAc)	N-Term(Dimethyl)	HCD	2	948.987	1896.97	-0.0539009	41.7553
Females	APVTSDSSTVHRPIAQ	Z band alternatively spliced PDZ-motif protein 52, isoform W OS=Drosophila melanogaster GN=Zasp52 PE=1 SV=1 - [A0A0B4LGL0_DROME]	No	4	1	A0A0B4LGL0	0.111686	1x(HexNAc)	N-Term(Dimethyl)	HCD	3	632.993	1896.97	-0.575792	41.0246
Females	APVTSDSSTVHRPIAQ	Z band alternatively spliced PDZ-motif protein 52, isoform W OS=Drosophila melanogaster GN=Zasp52 PE=1 SV=1 - [A0A0B4LGL0_DROME]	No	4	1	A0A0B4LGL0	0.0883474	1x(HexNAc)	N-Term(Dimethyl)	HCD	2	948.987	1896.97	0.2035	41.7983
Females	APVTSDSSTVHRPIAQ	Z band alternatively spliced PDZ-motif protein 52, isoform W OS=Drosophila melanogaster GN=Zasp52 PE=1 SV=1 - [A0A0B4LGL0_DROME]	No	4	1	A0A0B4LGL0	0.0684489	1x(HexNAc)	N-Term(Dimethyl)	HCD	3	632.995	1896.97	2.99564	42.2232
Females	APVTSDSSTVHRPIAQ	Z band alternatively spliced PDZ-motif protein 52, isoform W OS=Drosophila melanogaster GN=Zasp52 PE=1 SV=1 - [A0A0B4LGL0_DROME]	No	4	1	A0A0B4LGL0	0.00219401	1x(HexNAc)	N-Term(Dimethyl)	HCD	2	948.988	1896.97	0.975703	44.5519
Females	APVTSDSSTVHRPIAQ	Z band alternatively spliced PDZ-motif protein 52, isoform W OS=Drosophila melanogaster GN=Zasp52 PE=1 SV=1 - [A0A0B4LGL0_DROME]	No	4	1	A0A0B4LGL0	0.0617145	1x(HexNAc)	N-Term(Dimethyl)	HCD	3	632.994	1896.97	0.196412	35.2503
Males	APVTSDSSTVHRPIAQ	Z band alternatively spliced PDZ-motif protein 52, isoform W OS=Drosophila melanogaster GN=Zasp52 PE=1 SV=1 - [A0A0B4LGL0_DROME]	No	4	1	A0A0B4LGL0	0.0286675	1x(HexNAc)	N-Term(Dimethyl)	ETciD	3	632.994	1896.97	0.679039	52.4942
Males	APVTSDSSTVHRPIAQ	Z band alternatively spliced PDZ-motif protein 52, isoform W OS=Drosophila melanogaster GN=Zasp52 PE=1 SV=1 - [A0A0B4LGL0_DROME]	No	4	1	A0A0B4LGL0	0.0516534	2x(HexNAc)	N-Term(Dimethyl)	ETciD	3	700.688	2100.05	1.38509	35.5248
Males	APVTSDSSTVHRPIAQ	Z band alternatively spliced PDZ-motif protein 52, isoform W OS=Drosophila melanogaster GN=Zasp52 PE=1 SV=1 - [A0A0B4LGL0_DROME]	No	4	1	A0A0B4LGL0	1e-05	1x(HexNAc)	N-Term(Dimethyl)	ETciD	3	632.994	1896.97	0.389463	37.0428
Males	APVTSDSSTVHRPIAQ	Z band alternatively spliced PDZ-motif protein 52, isoform W OS=Drosophila melanogaster GN=Zasp52 PE=1 SV=1 - [A0A0B4LGL0_DROME]	No	4	1	A0A0B4LGL0	0.00016431	1x(HexNAc)	N-Term(Dimethyl)	ETciD	3	632.994	1896.97	0.775564	41.2774
Males	APVTSDSSTVHRPIAQ	Z band alternatively spliced PDZ-motif protein 52, isoform W OS=Drosophila melanogaster GN=Zasp52 PE=1 SV=1 - [A0A0B4LGL0_DROME]	No	4	1	A0A0B4LGL0	0.0407528	1x(HexNAc)	N-Term(Dimethyl)	ETciD	3	632.994	1896.97	0.775564	42.0824
Males	APVTSDSSTVHRPIAQ	Z band alternatively spliced PDZ-motif protein 52, isoform W OS=Drosophila melanogaster GN=Zasp52 PE=1 SV=1 - [A0A0B4LGL0_DROME]	No	4	1	A0A0B4LGL0	0.000538246	1x(HexNAc)	N-Term(Dimethyl)	ETciD	3	632.993	1896.97	-0.382741	46.885
Males	APVTSDSSTVHRPIAQ	Z band alternatively spliced PDZ-motif protein 52, isoform W OS=Drosophila melanogaster GN=Zasp52 PE=1 SV=1 - [A0A0B4LGL0_DROME]	No	4	1	A0A0B4LGL0	0.0419633	1x(HexNAc)	N-Term(Dimethyl)	ETciD	3	632.994	1896.97	0.389463	17.9193
Males	APVTSDSSTVHRPIAQ	Z band alternatively spliced PDZ-motif protein 52, isoform W OS=Drosophila melanogaster GN=Zasp52 PE=1 SV=1 - [A0A0B4LGL0_DROME]	No	4	1	A0A0B4LGL0	0.0421532	1x(HexNAc)	N-Term(Dimethyl)	ETciD	3	632.994	1896.97	0.485988	18.6884
Males	APVTSDSSTVHRPIAQ	Z band alternatively spliced PDZ-motif protein 52, isoform W OS=Drosophila melanogaster GN=Zasp52 PE=1 SV=1 - [A0A0B4LGL0_DROME]	No	4	1	A0A0B4LGL0	0.0349439	1x(HexNAc)	N-Term(Dimethyl)	ETciD	3	632.994	1896.97	1.06514	20.7848
Males	APVTSDSSTVHRPIAQ	Z band alternatively spliced PDZ-motif protein 52, isoform W OS=Drosophila melanogaster GN=Zasp52 PE=1 SV=1 - [A0A0B4LGL0_DROME]	No	4	1	A0A0B4LGL0	0.0371623	1x(HexNAc)	N-Term(Dimethyl)	ETciD	3	632.993	1896.96	-0.961894	18.655
Females	APVTSDSSTVHRPIAQ	Z band alternatively spliced PDZ-motif protein 52, isoform W OS=Drosophila melanogaster GN=Zasp52 PE=1 SV=1 - [A0A0B4LGL0_DROME]	No	4	1	A0A0B4LGL0	0.00103512	1x(HexNAc)	N-Term(Dimethyl)	ETciD	3	632.993	1896.97	-0.18969	44.2884
Females	APVTSDSSTVHRPIAQ	Z band alternatively spliced PDZ-motif protein 52, isoform W OS=Drosophila melanogaster GN=Zasp52 PE=1 SV=1 - [A0A0B4LGL0_DROME]	No	4	1	A0A0B4LGL0	0.0401872	1x(HexNAc)	N-Term(Dimethyl)	ETciD	3	632.994	1896.97	0.00336104	44.3742
Males	APVTSDSSTVHRPIAQV	Z band alternatively spliced PDZ-motif protein 52, isoform W OS=Drosophila melanogaster GN=Zasp52 PE=1 SV=1 - [A0A0B4LGL0_DROME]	No	4	1	A0A0B4LGL0	0.000350491	1x(HexNAc)	N-Term(Dimethyl)	HCD	3	666.017	1996.04	0.67612	67.7645
Males	APVTSDSSTVHRPIAQV	Z band alternatively spliced PDZ-motif protein 52, isoform W OS=Drosophila melanogaster GN=Zasp52 PE=1 SV=1 - [A0A0B4LGL0_DROME]	No	4	1	A0A0B4LGL0	0.000193417	2x(HexNAc)	N-Term(Dimethyl)	HCD	3	733.71	2199.12	0.60127	48.5567
Males	APVTSDSSTVHRPIAQV	Z band alternatively spliced PDZ-motif protein 52, isoform W OS=Drosophila melanogaster GN=Zasp52 PE=1 SV=1 - [A0A0B4LGL0_DROME]	No	4	1	A0A0B4LGL0	0.044133	1x(HexNAc)	N-Term(Dimethyl)	HCD	3	666.017	1996.04	0.309182	51.001
Males	APVTSDSSTVHRPIAQV	Z band alternatively spliced PDZ-motif protein 52, isoform W OS=Drosophila melanogaster GN=Zasp52 PE=1 SV=1 - [A0A0B4LGL0_DROME]	No	4	1	A0A0B4LGL0	0.00010255	1x(HexNAc)	N-Term(Dimethyl)	HCD	2	998.52	1996.03	-0.876632	51.1577
Males	APVTSDSSTVHRPIAQV	Z band alternatively spliced PDZ-motif protein 52, isoform W OS=Drosophila melanogaster GN=Zasp52 PE=1 SV=1 - [A0A0B4LGL0_DROME]	No	4	1	A0A0B4LGL0	0.0551239	1x(HexNAc)	N-Term(Dimethyl)	HCD	3	666.017	1996.04	0.767854	26.7535
Males	APVTSDSSTVHRPIAQV	Z band alternatively spliced PDZ-motif protein 52, isoform W OS=Drosophila melanogaster GN=Zasp52 PE=1 SV=1 - [A0A0B4LGL0_DROME]	No	4	1	A0A0B4LGL0	0.000316846	1x(HexNAc)	N-Term(Dimethyl)	HCD	3	666.017	1996.04	0.217447	27.5983
Females	APVTSDSSTVHRPIAQV	Z band alternatively spliced PDZ-motif protein 52, isoform W OS=Drosophila melanogaster GN=Zasp52 PE=1 SV=1 - [A0A0B4LGL0_DROME]	No	4	1	A0A0B4LGL0	0.0504858	1x(HexNAc)	N-Term(Dimethyl)	HCD	3	666.017	1996.04	0.217447	55.6724
Males	APVTSDSSTVHRPIAQV	Z band alternatively spliced PDZ-motif protein 52, isoform W OS=Drosophila melanogaster GN=Zasp52 PE=1 SV=1 - [A0A0B4LGL0_DROME]	No	4	1	A0A0B4LGL0	0.000507532	1x(HexNAc)	N-Term(Dimethyl)	ETciD	3	666.017	1996.04	0.67612	67.7555
Males	APVTSDSSTVHRPIAQV	Z band alternatively spliced PDZ-motif protein 52, isoform W OS=Drosophila melanogaster GN=Zasp52 PE=1 SV=1 - [A0A0B4LGL0_DROME]	No	4	1	A0A0B4LGL0	0.00028008	2x(HexNAc)	N-Term(Dimethyl)	ETciD	3	733.71	2199.12	0.60127	48.5448
Males	APVTSDSSTVHRPIAQV	Z band alternatively spliced PDZ-motif protein 52, isoform W OS=Drosophila melanogaster GN=Zasp52 PE=1 SV=1 - [A0A0B4LGL0_DROME]	No	4	1	A0A0B4LGL0	0.044133	1x(HexNAc)	N-Term(Dimethyl)	ETciD	3	666.017	1996.04	0.309182	50.9888
Males	APVTSDSSTVHRPIAQV	Z band alternatively spliced PDZ-motif protein 52, isoform W OS=Drosophila melanogaster GN=Zasp52 PE=1 SV=1 - [A0A0B4LGL0_DROME]	No	4	1	A0A0B4LGL0	0.0551239	1x(HexNAc)	N-Term(Dimethyl)	ETciD	3	666.017	1996.04	0.767854	26.7432
Males	APVTSDSSTVHRPIAQV	Z band alternatively spliced PDZ-motif protein 52, isoform W OS=Drosophila melanogaster GN=Zasp52 PE=1 SV=1 - [A0A0B4LGL0_DROME]	No	4	1	A0A0B4LGL0	0.000458812	1x(HexNAc)	N-Term(Dimethyl)	ETciD	3	666.017	1996.04	0.217447	27.584
Females	APVTSDSSTVHRPIAQV	Z band alternatively spliced PDZ-motif protein 52, isoform W OS=Drosophila melanogaster GN=Zasp52 PE=1 SV=1 - [A0A0B4LGL0_DROME]	No	4	1	A0A0B4LGL0	0.10463	1x(HexNAc)	N-Term(Dimethyl)	ETciD	3	666.018	1996.04	1.6852	55.4396
Males	APVTSDSSTVHRPIAQVA	Z band alternatively spliced PDZ-motif protein 52, isoform W OS=Drosophila melanogaster GN=Zasp52 PE=1 SV=1 - [A0A0B4LGL0_DROME]	No	4	1	A0A0B4LGL0	0.000323089	1x(HexNAc)	N-Term(Dimethyl)	HCD	3	689.696	2067.07	1.23829	50.3447
Males	APVTSDSSTVHRPIAQVA	Z band alternatively spliced PDZ-motif protein 52, isoform W OS=Drosophila melanogaster GN=Zasp52 PE=1 SV=1 - [A0A0B4LGL0_DROME]	No	4	1	A0A0B4LGL0	0.100954	1x(HexNAc)	N-Term(Dimethyl)	HCD	3	689.696	2067.07	0.529635	52.8832
Males	APVTSDSSTVHRPIAQVA	Z band alternatively spliced PDZ-motif protein 52, isoform W OS=Drosophila melanogaster GN=Zasp52 PE=1 SV=1 - [A0A0B4LGL0_DROME]	No	4	1	A0A0B4LGL0	0.00178083	1x(HexNAc)	N-Term(Dimethyl)	HCD	3	689.695	2067.07	-0.267603	26.6884
Females	APVTSDSSTVHRPIAQVA	Z band alternatively spliced PDZ-motif protein 52, isoform W OS=Drosophila melanogaster GN=Zasp52 PE=1 SV=1 - [A0A0B4LGL0_DROME]	No	4	1	A0A0B4LGL0	0.000978226	1x(HexNAc)	N-Term(Dimethyl)	HCD	2	1034.04	2067.07	1.21527	54.5053
Males	APVTSDSSTVHRPIAQVA	Z band alternatively spliced PDZ-motif protein 52, isoform W OS=Drosophila melanogaster GN=Zasp52 PE=1 SV=1 - [A0A0B4LGL0_DROME]	No	4	1	A0A0B4LGL0	0.100954	1x(HexNAc)	N-Term(Dimethyl)	ETciD	3	689.696	2067.07	0.529635	52.8677
Males	APVTSDSSTVHRPIAQVA	Z band alternatively spliced PDZ-motif protein 52, isoform W OS=Drosophila melanogaster GN=Zasp52 PE=1 SV=1 - [A0A0B4LGL0_DROME]	No	4	1	A0A0B4LGL0	0.000647649	1x(HexNAc)	N-Term(Dimethyl)	ETciD	3	689.695	2067.07	0.0867248	26.1081
Males	APVTSDSSTVHRPIAQVA	Z band alternatively spliced PDZ-motif protein 52, isoform W OS=Drosophila melanogaster GN=Zasp52 PE=1 SV=1 - [A0A0B4LGL0_DROME]	No	4	1	A0A0B4LGL0	0.00257875	1x(HexNAc)	N-Term(Dimethyl)	ETciD	3	689.695	2067.07	-0.267603	26.6728
Females	APVTSDSSTVHRPIAQVA	Z band alternatively spliced PDZ-motif protein 52, isoform W OS=Drosophila melanogaster GN=Zasp52 PE=1 SV=1 - [A0A0B4LGL0_DROME]	No	4	1	A0A0B4LGL0	0.0662218	1x(HexNAc)	N-Term(Dimethyl)	ETciD	3	689.696	2067.07	1.23829	54.5556
Females	APVTSDSSTVHRPIAQVA	Z band alternatively spliced PDZ-motif protein 52, isoform W OS=Drosophila melanogaster GN=Zasp52 PE=1 SV=1 - [A0A0B4LGL0_DROME]	No	4	1	A0A0B4LGL0	0.0712737	1x(HexNAc)	N-Term(Dimethyl)	ETciD	3	689.696	2067.07	0.263889	54.4104
Females	APVTSDSSTVHRPIAQVA	Z band alternatively spliced PDZ-motif protein 52, isoform W OS=Drosophila melanogaster GN=Zasp52 PE=1 SV=1 - [A0A0B4LGL0_DROME]	No	4	1	A0A0B4LGL0	0.00337307	1x(HexNAc)	N-Term(Dimethyl)	ETciD	3	689.696	2067.07	1.06113	45.4419
Females	APVTSDSSTVHRPIAQVAAP	Z band alternatively spliced PDZ-motif protein 52, isoform W OS=Drosophila melanogaster GN=Zasp52 PE=1 SV=1 - [A0A0B4LGL0_DROME]	No	4	1	A0A0B4LGL0	0.000291784	1x(HexNAc)	N-Term(Dimethyl)	ETciD	3	745.726	2235.16	0.168738	62.5302
Females	APVTSDSSTVHRPIAQVAAP	Z band alternatively spliced PDZ-motif protein 52, isoform W OS=Drosophila melanogaster GN=Zasp52 PE=1 SV=1 - [A0A0B4LGL0_DROME]	No	4	1	A0A0B4LGL0	0.0744066	1x(HexNAc)	N-Term(Dimethyl)	ETciD	3	745.727	2235.17	2.0529	62.3566
Males	APVTSDSSTVHRPIAQVAAPTTVVAPS	Z band alternatively spliced PDZ-motif protein 52, isoform W OS=Drosophila melanogaster GN=Zasp52 PE=1 SV=1 - [A0A0B4LGL0_DROME]	No	4	1	A0A0B4LGL0	0.00381528	1x(HexNAc)	N-Term(Dimethyl)	ETciD	3	964.178	2890.52	1.18833	40.989
Males	APVTSDSSTVHRPIAQVAAPTTVVAPSR	Z band alternatively spliced PDZ-motif protein 52, isoform W OS=Drosophila melanogaster GN=Zasp52 PE=1 SV=1 - [A0A0B4LGL0_DROME]	No	4	1	A0A0B4LGL0	0.00304188	1x(HexNAc)	N-Term(Dimethyl)	HCD	4	762.41	3046.62	0.386789	37.1645
Males	APVTSDSSTVHRPIAQVAAPTTVVAPSR	Z band alternatively spliced PDZ-motif protein 52, isoform W OS=Drosophila melanogaster GN=Zasp52 PE=1 SV=1 - [A0A0B4LGL0_DROME]	No	4	1	A0A0B4LGL0	0.00440483	1x(HexNAc)	N-Term(Dimethyl)	ETciD	4	762.41	3046.62	0.386789	37.1511
Males	NTVSNAGSVADTPR	Z band alternatively spliced PDZ-motif protein 52, isoform W OS=Drosophila melanogaster GN=Zasp52 PE=1 SV=1 - [A0A0B4LGL0_DROME]	No	3	1	A0A0B4LGL0	4.54775	1x(HexNAc)	N-Term(Dimethyl:2H(4))	HCD	2	812.41	1623.81	-0.293213	39.0044
Females	REPLSSNTVSNAGSVADTPR	Z band alternatively spliced PDZ-motif protein 52, isoform W OS=Drosophila melanogaster GN=Zasp52 PE=1 SV=1 - [A0A0B4LGL0_DROME]	No	3	1	A0A0B4LGL0	3.13658	1x(HexNAc)	N-Term(Dimethyl:2H(4))	ETciD	3	765.059	2293.16	2.04212	54.5045
Females	SAPQLTTASAR	Z band alternatively spliced PDZ-motif protein 52, isoform W OS=Drosophila melanogaster GN=Zasp52 PE=1 SV=1 - [A0A0B4LGL0_DROME]	No	3	1	A0A0B4LGL0	1.71321	1x(HexNAc)	N-Term(Dimethyl)	HCD	2	667.352	1333.7	0.0105571	45.9821
Males	TVSNAGSVADTPR	Z band alternatively spliced PDZ-motif protein 52, isoform W OS=Drosophila melanogaster GN=Zasp52 PE=1 SV=1 - [A0A0B4LGL0_DROME]	No	3	1	A0A0B4LGL0	2.3735	1x(HexNAc)	N-Term(Dimethyl:2H(4))	HCD	2	755.388	1509.77	0.0632404	36.2725
Females	TVSNAGSVADTPR	Z band alternatively spliced PDZ-motif protein 52, isoform W OS=Drosophila melanogaster GN=Zasp52 PE=1 SV=1 - [A0A0B4LGL0_DROME]	No	3	1	A0A0B4LGL0	1.16164	1x(HexNAc)	N-Term(Dimethyl)	HCD	2	753.376	1505.75	0.766814	39.0521
Females	ATTSSLSSSSASASASASVAR	Z band alternatively spliced PDZ-motif protein 52, isoform W OS=Drosophila melanogaster GN=Zasp52 PE=1 SV=1 - [A0A0B4LGL0_DROME]|Z band alternatively spliced PDZ-motif protein 52, isoform N OS=Drosophila melanogaster GN=Zasp52 PE=1 SV=1 - [A0A0B4KER6_DROME]	No	5	1	A0A0B4LGL0	2542.29	1x(HexNAc)	N-Term(Dimethyl:2H(4))	HCD	3	707.687	2121.05	0.410461	52.4024
Females	ATTSSLSSSSASASASASVAR	Z band alternatively spliced PDZ-motif protein 52, isoform W OS=Drosophila melanogaster GN=Zasp52 PE=1 SV=1 - [A0A0B4LGL0_DROME]|Z band alternatively spliced PDZ-motif protein 52, isoform N OS=Drosophila melanogaster GN=Zasp52 PE=1 SV=1 - [A0A0B4KER6_DROME]	No	5	1	A0A0B4LGL0	16.7729	1x(HexNAc)	N-Term(Dimethyl:2H(4))	ETciD	3	707.688	2121.05	2.05069	54.8005
Females	SASASASASVAR	Z band alternatively spliced PDZ-motif protein 52, isoform W OS=Drosophila melanogaster GN=Zasp52 PE=1 SV=1 - [A0A0B4LGL0_DROME]|Z band alternatively spliced PDZ-motif protein 52, isoform N OS=Drosophila melanogaster GN=Zasp52 PE=1 SV=1 - [A0A0B4KER6_DROME]	No	5	1	A0A0B4LGL0	5.11341	1x(HexNAc)	N-Term(Dimethyl:2H(4))	HCD	2	650.339	1299.67	0.720262	26.9317
Females	SASASASASVAR	Z band alternatively spliced PDZ-motif protein 52, isoform W OS=Drosophila melanogaster GN=Zasp52 PE=1 SV=1 - [A0A0B4LGL0_DROME]|Z band alternatively spliced PDZ-motif protein 52, isoform N OS=Drosophila melanogaster GN=Zasp52 PE=1 SV=1 - [A0A0B4KER6_DROME]	No	5	1	A0A0B4LGL0	4.80587	1x(HexNAc)	N-Term(Dimethyl:2H(4))	HCD	2	650.338	1299.67	0.43849	27.3443
Females	SLSSSSASASASASVAR	Z band alternatively spliced PDZ-motif protein 52, isoform W OS=Drosophila melanogaster GN=Zasp52 PE=1 SV=1 - [A0A0B4LGL0_DROME]|Z band alternatively spliced PDZ-motif protein 52, isoform N OS=Drosophila melanogaster GN=Zasp52 PE=1 SV=1 - [A0A0B4KER6_DROME]	No	5	1	A0A0B4LGL0	1.56144	1x(HexNAc)	N-Term(Dimethyl:2H(4))	HCD	2	880.945	1760.88	0.374906	44.6421
Females	SLSSSSASASASASVAR	Z band alternatively spliced PDZ-motif protein 52, isoform W OS=Drosophila melanogaster GN=Zasp52 PE=1 SV=1 - [A0A0B4LGL0_DROME]|Z band alternatively spliced PDZ-motif protein 52, isoform N OS=Drosophila melanogaster GN=Zasp52 PE=1 SV=1 - [A0A0B4KER6_DROME]	No	5	1	A0A0B4LGL0	2.73278	1x(HexNAc)	N-Term(Dimethyl:2H(4))	HCD	2	880.945	1760.88	0.374906	45.8778
Females	SLSSSSASASASASVAR	Z band alternatively spliced PDZ-motif protein 52, isoform W OS=Drosophila melanogaster GN=Zasp52 PE=1 SV=1 - [A0A0B4LGL0_DROME]|Z band alternatively spliced PDZ-motif protein 52, isoform N OS=Drosophila melanogaster GN=Zasp52 PE=1 SV=1 - [A0A0B4KER6_DROME]	No	5	1	A0A0B4LGL0	1.2707	1x(HexNAc)	N-Term(Dimethyl:2H(4))	HCD	2	880.944	1760.88	-0.387651	43.9847
Females	SLSSSSASASASASVAR	Z band alternatively spliced PDZ-motif protein 52, isoform W OS=Drosophila melanogaster GN=Zasp52 PE=1 SV=1 - [A0A0B4LGL0_DROME]|Z band alternatively spliced PDZ-motif protein 52, isoform N OS=Drosophila melanogaster GN=Zasp52 PE=1 SV=1 - [A0A0B4KER6_DROME]	No	5	1	A0A0B4LGL0	2.02048	1x(HexNAc)	N-Term(Dimethyl:2H(4))	HCD	2	880.944	1760.88	-0.041034	47.1295
Females	SLSSSSASASASASVAR	Z band alternatively spliced PDZ-motif protein 52, isoform W OS=Drosophila melanogaster GN=Zasp52 PE=1 SV=1 - [A0A0B4LGL0_DROME]|Z band alternatively spliced PDZ-motif protein 52, isoform N OS=Drosophila melanogaster GN=Zasp52 PE=1 SV=1 - [A0A0B4KER6_DROME]	No	5	1	A0A0B4LGL0	2.32927	1x(HexNAc)	N-Term(Dimethyl:2H(4))	HCD	2	880.944	1760.88	0.0282895	45.626
Females	SLSSSSASASASASVAR	Z band alternatively spliced PDZ-motif protein 52, isoform W OS=Drosophila melanogaster GN=Zasp52 PE=1 SV=1 - [A0A0B4LGL0_DROME]|Z band alternatively spliced PDZ-motif protein 52, isoform N OS=Drosophila melanogaster GN=Zasp52 PE=1 SV=1 - [A0A0B4KER6_DROME]	No	5	1	A0A0B4LGL0	2.05524	1x(HexNAc)	N-Term(Dimethyl:2H(4))	HCD	2	880.945	1760.88	0.513553	46.2374
Females	SLSSSSASASASASVAR	Z band alternatively spliced PDZ-motif protein 52, isoform W OS=Drosophila melanogaster GN=Zasp52 PE=1 SV=1 - [A0A0B4LGL0_DROME]|Z band alternatively spliced PDZ-motif protein 52, isoform N OS=Drosophila melanogaster GN=Zasp52 PE=1 SV=1 - [A0A0B4KER6_DROME]	No	5	1	A0A0B4LGL0	2.58667	1x(HexNAc)	N-Term(Dimethyl:2H(4))	HCD	2	880.944	1760.88	-0.179681	46.829
Females	SLSSSSASASASASVAR	Z band alternatively spliced PDZ-motif protein 52, isoform W OS=Drosophila melanogaster GN=Zasp52 PE=1 SV=1 - [A0A0B4LGL0_DROME]|Z band alternatively spliced PDZ-motif protein 52, isoform N OS=Drosophila melanogaster GN=Zasp52 PE=1 SV=1 - [A0A0B4KER6_DROME]	No	5	1	A0A0B4LGL0	2.7035	1x(HexNAc)	N-Term(Dimethyl:2H(4))	HCD	2	880.945	1760.88	0.998816	47.2443
Females	SLSSSSASASASASVAR	Z band alternatively spliced PDZ-motif protein 52, isoform W OS=Drosophila melanogaster GN=Zasp52 PE=1 SV=1 - [A0A0B4LGL0_DROME]|Z band alternatively spliced PDZ-motif protein 52, isoform N OS=Drosophila melanogaster GN=Zasp52 PE=1 SV=1 - [A0A0B4KER6_DROME]	No	5	1	A0A0B4LGL0	2.60768	1x(HexNAc)	N-Term(Dimethyl:2H(4))	HCD	2	880.945	1760.88	0.44423	48.241
Females	SLSSSSASASASASVAR	Z band alternatively spliced PDZ-motif protein 52, isoform W OS=Drosophila melanogaster GN=Zasp52 PE=1 SV=1 - [A0A0B4LGL0_DROME]|Z band alternatively spliced PDZ-motif protein 52, isoform N OS=Drosophila melanogaster GN=Zasp52 PE=1 SV=1 - [A0A0B4KER6_DROME]	No	5	1	A0A0B4LGL0	3.94499	1x(HexNAc)	N-Term(Dimethyl:2H(4))	HCD	3	587.632	1760.88	0.228624	48.2803
Females	SLSSSSASASASASVAR	Z band alternatively spliced PDZ-motif protein 52, isoform W OS=Drosophila melanogaster GN=Zasp52 PE=1 SV=1 - [A0A0B4LGL0_DROME]|Z band alternatively spliced PDZ-motif protein 52, isoform N OS=Drosophila melanogaster GN=Zasp52 PE=1 SV=1 - [A0A0B4KER6_DROME]	No	5	1	A0A0B4LGL0	2.57294	1x(HexNAc)	N-Term(Dimethyl:2H(4))	HCD	2	880.944	1760.88	-0.249004	46.1708
Females	SLSSSSASASASASVAR	Z band alternatively spliced PDZ-motif protein 52, isoform W OS=Drosophila melanogaster GN=Zasp52 PE=1 SV=1 - [A0A0B4LGL0_DROME]|Z band alternatively spliced PDZ-motif protein 52, isoform N OS=Drosophila melanogaster GN=Zasp52 PE=1 SV=1 - [A0A0B4KER6_DROME]	No	5	1	A0A0B4LGL0	2.88574	1x(HexNAc)	N-Term(Dimethyl:2H(4))	HCD	2	880.945	1760.88	0.513553	47.3077
Females	SLSSSSASASASASVAR	Z band alternatively spliced PDZ-motif protein 52, isoform W OS=Drosophila melanogaster GN=Zasp52 PE=1 SV=1 - [A0A0B4LGL0_DROME]|Z band alternatively spliced PDZ-motif protein 52, isoform N OS=Drosophila melanogaster GN=Zasp52 PE=1 SV=1 - [A0A0B4KER6_DROME]	No	5	1	A0A0B4LGL0	3.57798	1x(HexNAc)	N-Term(Dimethyl:2H(4))	HCD	2	880.944	1760.88	0.0282895	48.2288
Females	SLSSSSASASASASVAR	Z band alternatively spliced PDZ-motif protein 52, isoform W OS=Drosophila melanogaster GN=Zasp52 PE=1 SV=1 - [A0A0B4LGL0_DROME]|Z band alternatively spliced PDZ-motif protein 52, isoform N OS=Drosophila melanogaster GN=Zasp52 PE=1 SV=1 - [A0A0B4KER6_DROME]	No	5	1	A0A0B4LGL0	2.82258	1x(HexNAc)	N-Term(Dimethyl:2H(4))	ETciD	3	587.632	1760.88	-0.291302	46.2971
Females	SLSSSSASASASASVAR	Z band alternatively spliced PDZ-motif protein 52, isoform W OS=Drosophila melanogaster GN=Zasp52 PE=1 SV=1 - [A0A0B4LGL0_DROME]|Z band alternatively spliced PDZ-motif protein 52, isoform N OS=Drosophila melanogaster GN=Zasp52 PE=1 SV=1 - [A0A0B4KER6_DROME]	No	5	1	A0A0B4LGL0	6.11398	1x(HexNAc)	N-Term(Dimethyl:2H(4))	ETciD	3	587.632	1760.88	-0.395287	48.2757
Females	SSASASASASVAR	Z band alternatively spliced PDZ-motif protein 52, isoform W OS=Drosophila melanogaster GN=Zasp52 PE=1 SV=1 - [A0A0B4LGL0_DROME]|Z band alternatively spliced PDZ-motif protein 52, isoform N OS=Drosophila melanogaster GN=Zasp52 PE=1 SV=1 - [A0A0B4KER6_DROME]	No	5	1	A0A0B4LGL0	2.77464	1x(HexNAc)	N-Term(Dimethyl:2H(4))	HCD	2	693.854	1386.7	0.0245425	28.5204
Females	SSASASASASVAR	Z band alternatively spliced PDZ-motif protein 52, isoform W OS=Drosophila melanogaster GN=Zasp52 PE=1 SV=1 - [A0A0B4LGL0_DROME]|Z band alternatively spliced PDZ-motif protein 52, isoform N OS=Drosophila melanogaster GN=Zasp52 PE=1 SV=1 - [A0A0B4KER6_DROME]	No	5	1	A0A0B4LGL0	2.75174	1x(HexNAc)	N-Term(Dimethyl:2H(4))	HCD	2	693.854	1386.7	0.28863	27.5423
Females	SSLSSSSASASASASVAR	Z band alternatively spliced PDZ-motif protein 52, isoform W OS=Drosophila melanogaster GN=Zasp52 PE=1 SV=1 - [A0A0B4LGL0_DROME]|Z band alternatively spliced PDZ-motif protein 52, isoform N OS=Drosophila melanogaster GN=Zasp52 PE=1 SV=1 - [A0A0B4KER6_DROME]	No	5	1	A0A0B4LGL0	1.32134	1x(HexNAc)	N-Term(Dimethyl:2H(4))	HCD	2	924.46	1847.91	0.0672686	46.7466
Females	SSLSSSSASASASASVAR	Z band alternatively spliced PDZ-motif protein 52, isoform W OS=Drosophila melanogaster GN=Zasp52 PE=1 SV=1 - [A0A0B4LGL0_DROME]|Z band alternatively spliced PDZ-motif protein 52, isoform N OS=Drosophila melanogaster GN=Zasp52 PE=1 SV=1 - [A0A0B4KER6_DROME]	No	5	1	A0A0B4LGL0	4.32959	1x(HexNAc)	N-Term(Dimethyl:2H(4))	HCD	2	924.462	1847.92	1.9169	46.3908
Females	SSLSSSSASASASASVAR	Z band alternatively spliced PDZ-motif protein 52, isoform W OS=Drosophila melanogaster GN=Zasp52 PE=1 SV=1 - [A0A0B4LGL0_DROME]|Z band alternatively spliced PDZ-motif protein 52, isoform N OS=Drosophila melanogaster GN=Zasp52 PE=1 SV=1 - [A0A0B4KER6_DROME]	No	5	1	A0A0B4LGL0	1.86332	1x(HexNAc)	N-Term(Dimethyl:2H(4))	HCD	2	924.461	1847.91	0.85997	47.9332
Females	SSLSSSSASASASASVAR	Z band alternatively spliced PDZ-motif protein 52, isoform W OS=Drosophila melanogaster GN=Zasp52 PE=1 SV=1 - [A0A0B4LGL0_DROME]|Z band alternatively spliced PDZ-motif protein 52, isoform N OS=Drosophila melanogaster GN=Zasp52 PE=1 SV=1 - [A0A0B4KER6_DROME]	No	5	1	A0A0B4LGL0	6.97206	1x(HexNAc)	N-Term(Dimethyl:2H(4))	HCD	2	924.461	1847.91	0.727853	46.4243
Females	SSLSSSSASASASASVAR	Z band alternatively spliced PDZ-motif protein 52, isoform W OS=Drosophila melanogaster GN=Zasp52 PE=1 SV=1 - [A0A0B4LGL0_DROME]|Z band alternatively spliced PDZ-motif protein 52, isoform N OS=Drosophila melanogaster GN=Zasp52 PE=1 SV=1 - [A0A0B4KER6_DROME]	No	5	1	A0A0B4LGL0	2.15578	1x(HexNAc)	N-Term(Dimethyl:2H(4))	HCD	2	924.461	1847.91	0.727853	47.9269
Males	SSQSLTQA	Z band alternatively spliced PDZ-motif protein 52, isoform W OS=Drosophila melanogaster GN=Zasp52 PE=1 SV=1 - [A0A0B4LGL0_DROME]|Z band alternatively spliced PDZ-motif protein 52, isoform N OS=Drosophila melanogaster GN=Zasp52 PE=1 SV=1 - [A0A0B4KER6_DROME]	No	5	1	A0A0B4LGL0	1.53843	1x(HexNAc)	N-Term(Dimethyl:2H(4))	ETciD	2	528.772	1056.54	0.993305	35.226
Males	SSQSLTQA	Z band alternatively spliced PDZ-motif protein 52, isoform W OS=Drosophila melanogaster GN=Zasp52 PE=1 SV=1 - [A0A0B4LGL0_DROME]|Z band alternatively spliced PDZ-motif protein 52, isoform N OS=Drosophila melanogaster GN=Zasp52 PE=1 SV=1 - [A0A0B4KER6_DROME]	No	5	1	A0A0B4LGL0	3.59335	1x(HexNAc)	N-Term(Dimethyl:2H(4))	ETciD	2	528.772	1056.54	1.22438	37.2493
Males	SSQSLTQAS	Z band alternatively spliced PDZ-motif protein 52, isoform W OS=Drosophila melanogaster GN=Zasp52 PE=1 SV=1 - [A0A0B4LGL0_DROME]|Z band alternatively spliced PDZ-motif protein 52, isoform N OS=Drosophila melanogaster GN=Zasp52 PE=1 SV=1 - [A0A0B4KER6_DROME]	No	5	1	A0A0B4LGL0	2.03305	1x(HexNAc)	N-Term(Dimethyl:2H(4))	ETciD	2	572.288	1143.57	1.30308	30.7379
Females	SSSASASASASVAR	Z band alternatively spliced PDZ-motif protein 52, isoform W OS=Drosophila melanogaster GN=Zasp52 PE=1 SV=1 - [A0A0B4LGL0_DROME]|Z band alternatively spliced PDZ-motif protein 52, isoform N OS=Drosophila melanogaster GN=Zasp52 PE=1 SV=1 - [A0A0B4KER6_DROME]	No	5	1	A0A0B4LGL0	1.75881	1x(HexNAc)	N-Term(Dimethyl:2H(4))	HCD	2	737.371	1473.73	0.736285	29.0084
Females	SSSASASASASVAR	Z band alternatively spliced PDZ-motif protein 52, isoform W OS=Drosophila melanogaster GN=Zasp52 PE=1 SV=1 - [A0A0B4LGL0_DROME]|Z band alternatively spliced PDZ-motif protein 52, isoform N OS=Drosophila melanogaster GN=Zasp52 PE=1 SV=1 - [A0A0B4KER6_DROME]	No	5	1	A0A0B4LGL0	2.54459	1x(HexNAc)	N-Term(Dimethyl:2H(4))	HCD	2	737.371	1473.73	0.901946	27.6044
Females	SSSASASASASVAR	Z band alternatively spliced PDZ-motif protein 52, isoform W OS=Drosophila melanogaster GN=Zasp52 PE=1 SV=1 - [A0A0B4LGL0_DROME]|Z band alternatively spliced PDZ-motif protein 52, isoform N OS=Drosophila melanogaster GN=Zasp52 PE=1 SV=1 - [A0A0B4KER6_DROME]	No	5	1	A0A0B4LGL0	1.99705	1x(HexNAc)	N-Term(Dimethyl:2H(4))	HCD	2	737.37	1473.73	0.487793	25.397
Females	SSSSASASASASVAR	Z band alternatively spliced PDZ-motif protein 52, isoform W OS=Drosophila melanogaster GN=Zasp52 PE=1 SV=1 - [A0A0B4LGL0_DROME]|Z band alternatively spliced PDZ-motif protein 52, isoform N OS=Drosophila melanogaster GN=Zasp52 PE=1 SV=1 - [A0A0B4KER6_DROME]	No	5	1	A0A0B4LGL0	4.14763	1x(HexNAc)	N-Term(Dimethyl:2H(4))	HCD	2	780.886	1560.77	0.0390496	29.4595
Females	SSSSASASASASVAR	Z band alternatively spliced PDZ-motif protein 52, isoform W OS=Drosophila melanogaster GN=Zasp52 PE=1 SV=1 - [A0A0B4LGL0_DROME]|Z band alternatively spliced PDZ-motif protein 52, isoform N OS=Drosophila melanogaster GN=Zasp52 PE=1 SV=1 - [A0A0B4KER6_DROME]	No	5	1	A0A0B4LGL0	3.85816	1x(HexNAc)	N-Term(Dimethyl:2H(4))	HCD	2	780.886	1560.77	0.195473	29.8279
Females	SSSSASASASASVAR	Z band alternatively spliced PDZ-motif protein 52, isoform W OS=Drosophila melanogaster GN=Zasp52 PE=1 SV=1 - [A0A0B4LGL0_DROME]|Z band alternatively spliced PDZ-motif protein 52, isoform N OS=Drosophila melanogaster GN=Zasp52 PE=1 SV=1 - [A0A0B4KER6_DROME]	No	5	1	A0A0B4LGL0	4.1458	1x(HexNAc)	N-Term(Dimethyl:2H(4))	HCD	2	780.886	1560.77	0.0390496	27.6733
Females	TSSLSSSSASASASASVAR	Z band alternatively spliced PDZ-motif protein 52, isoform W OS=Drosophila melanogaster GN=Zasp52 PE=1 SV=1 - [A0A0B4LGL0_DROME]|Z band alternatively spliced PDZ-motif protein 52, isoform N OS=Drosophila melanogaster GN=Zasp52 PE=1 SV=1 - [A0A0B4KER6_DROME]	No	5	1	A0A0B4LGL0	2.29565	1x(HexNAc)	N-Term(Dimethyl:2H(4))	HCD	2	974.984	1948.96	-0.474527	47.2684
Females	TSSLSSSSASASASASVAR	Z band alternatively spliced PDZ-motif protein 52, isoform W OS=Drosophila melanogaster GN=Zasp52 PE=1 SV=1 - [A0A0B4LGL0_DROME]|Z band alternatively spliced PDZ-motif protein 52, isoform N OS=Drosophila melanogaster GN=Zasp52 PE=1 SV=1 - [A0A0B4KER6_DROME]	No	5	1	A0A0B4LGL0	1.86118	1x(HexNAc)	N-Term(Dimethyl:2H(4))	HCD	2	974.984	1948.96	0.402343	48.3398
Females	TSSLSSSSASASASASVAR	Z band alternatively spliced PDZ-motif protein 52, isoform W OS=Drosophila melanogaster GN=Zasp52 PE=1 SV=1 - [A0A0B4LGL0_DROME]|Z band alternatively spliced PDZ-motif protein 52, isoform N OS=Drosophila melanogaster GN=Zasp52 PE=1 SV=1 - [A0A0B4KER6_DROME]	No	5	1	A0A0B4LGL0	3.09868	1x(HexNAc)	N-Term(Dimethyl:2H(4))	HCD	2	974.985	1948.96	0.778143	48.8678
Females	TSSLSSSSASASASASVAR	Z band alternatively spliced PDZ-motif protein 52, isoform W OS=Drosophila melanogaster GN=Zasp52 PE=1 SV=1 - [A0A0B4LGL0_DROME]|Z band alternatively spliced PDZ-motif protein 52, isoform N OS=Drosophila melanogaster GN=Zasp52 PE=1 SV=1 - [A0A0B4KER6_DROME]	No	5	1	A0A0B4LGL0	2.85707	1x(HexNAc)	N-Term(Dimethyl:2H(4))	HCD	2	974.984	1948.96	0.277076	48.4402
Females	TSSLSSSSASASASASVAR	Z band alternatively spliced PDZ-motif protein 52, isoform W OS=Drosophila melanogaster GN=Zasp52 PE=1 SV=1 - [A0A0B4LGL0_DROME]|Z band alternatively spliced PDZ-motif protein 52, isoform N OS=Drosophila melanogaster GN=Zasp52 PE=1 SV=1 - [A0A0B4KER6_DROME]	No	5	1	A0A0B4LGL0	1.92467	1x(HexNAc)	N-Term(Dimethyl:2H(4))	HCD	2	974.985	1948.96	1.15394	49.2888
Females	TSSLSSSSASASASASVAR	Z band alternatively spliced PDZ-motif protein 52, isoform W OS=Drosophila melanogaster GN=Zasp52 PE=1 SV=1 - [A0A0B4LGL0_DROME]|Z band alternatively spliced PDZ-motif protein 52, isoform N OS=Drosophila melanogaster GN=Zasp52 PE=1 SV=1 - [A0A0B4KER6_DROME]	No	5	1	A0A0B4LGL0	3.99462	1x(HexNAc)	N-Term(Dimethyl:2H(4))	HCD	2	974.985	1948.96	0.840777	49.6974
Females	TSSLSSSSASASASASVAR	Z band alternatively spliced PDZ-motif protein 52, isoform W OS=Drosophila melanogaster GN=Zasp52 PE=1 SV=1 - [A0A0B4LGL0_DROME]|Z band alternatively spliced PDZ-motif protein 52, isoform N OS=Drosophila melanogaster GN=Zasp52 PE=1 SV=1 - [A0A0B4KER6_DROME]	No	5	1	A0A0B4LGL0	10.8345	1x(HexNAc)	N-Term(Dimethyl:2H(4))	HCD	3	650.326	1948.96	0.677294	49.7783
Females	TSSLSSSSASASASASVAR	Z band alternatively spliced PDZ-motif protein 52, isoform W OS=Drosophila melanogaster GN=Zasp52 PE=1 SV=1 - [A0A0B4LGL0_DROME]|Z band alternatively spliced PDZ-motif protein 52, isoform N OS=Drosophila melanogaster GN=Zasp52 PE=1 SV=1 - [A0A0B4KER6_DROME]	No	5	1	A0A0B4LGL0	5.22241	1x(HexNAc)	N-Term(Dimethyl:2H(4))	HCD	2	974.984	1948.96	0.464976	48.3732
Females	TSSLSSSSASASASASVAR	Z band alternatively spliced PDZ-motif protein 52, isoform W OS=Drosophila melanogaster GN=Zasp52 PE=1 SV=1 - [A0A0B4LGL0_DROME]|Z band alternatively spliced PDZ-motif protein 52, isoform N OS=Drosophila melanogaster GN=Zasp52 PE=1 SV=1 - [A0A0B4KER6_DROME]	No	5	1	A0A0B4LGL0	2.31096	1x(HexNAc)	N-Term(Dimethyl:2H(4))	HCD	2	974.984	1948.96	0.0891751	49.4409
Females	TSSLSSSSASASASASVAR	Z band alternatively spliced PDZ-motif protein 52, isoform W OS=Drosophila melanogaster GN=Zasp52 PE=1 SV=1 - [A0A0B4LGL0_DROME]|Z band alternatively spliced PDZ-motif protein 52, isoform N OS=Drosophila melanogaster GN=Zasp52 PE=1 SV=1 - [A0A0B4KER6_DROME]	No	5	1	A0A0B4LGL0	5.06616	1x(HexNAc)	N-Term(Dimethyl:2H(4))	HCD	2	974.985	1948.96	0.590243	49.8851
Females	TTSSLSSSSASASASASVAR	Z band alternatively spliced PDZ-motif protein 52, isoform W OS=Drosophila melanogaster GN=Zasp52 PE=1 SV=1 - [A0A0B4LGL0_DROME]|Z band alternatively spliced PDZ-motif protein 52, isoform N OS=Drosophila melanogaster GN=Zasp52 PE=1 SV=1 - [A0A0B4KER6_DROME]	No	5	1	A0A0B4LGL0	0.649635	1x(HexNAc)	N-Term(Dimethyl)	HCD	2	1023.5	2045.98	0.0898378	51.4787
Females	TTSSLSSSSASASASASVAR	Z band alternatively spliced PDZ-motif protein 52, isoform W OS=Drosophila melanogaster GN=Zasp52 PE=1 SV=1 - [A0A0B4LGL0_DROME]|Z band alternatively spliced PDZ-motif protein 52, isoform N OS=Drosophila melanogaster GN=Zasp52 PE=1 SV=1 - [A0A0B4KER6_DROME]	No	5	1	A0A0B4LGL0	0.000152202	1x(HexNAc)	N-Term(Dimethyl)	HCD	2	1023.5	2045.98	0.268828	52.2246
Females	TTSSLSSSSASASASASVAR	Z band alternatively spliced PDZ-motif protein 52, isoform W OS=Drosophila melanogaster GN=Zasp52 PE=1 SV=1 - [A0A0B4LGL0_DROME]|Z band alternatively spliced PDZ-motif protein 52, isoform N OS=Drosophila melanogaster GN=Zasp52 PE=1 SV=1 - [A0A0B4KER6_DROME]	No	5	1	A0A0B4LGL0	0.783017	1x(HexNAc)	N-Term(Dimethyl)	HCD	2	1023.5	2045.98	0.209165	52.4666
Females	TTSSLSSSSASASASASVAR	Z band alternatively spliced PDZ-motif protein 52, isoform W OS=Drosophila melanogaster GN=Zasp52 PE=1 SV=1 - [A0A0B4LGL0_DROME]|Z band alternatively spliced PDZ-motif protein 52, isoform N OS=Drosophila melanogaster GN=Zasp52 PE=1 SV=1 - [A0A0B4KER6_DROME]	No	5	1	A0A0B4LGL0	0.779967	1x(HexNAc)	N-Term(Dimethyl)	HCD	2	1023.5	2045.98	0.447818	52.5311
Females	TTSSLSSSSASASASASVAR	Z band alternatively spliced PDZ-motif protein 52, isoform W OS=Drosophila melanogaster GN=Zasp52 PE=1 SV=1 - [A0A0B4LGL0_DROME]|Z band alternatively spliced PDZ-motif protein 52, isoform N OS=Drosophila melanogaster GN=Zasp52 PE=1 SV=1 - [A0A0B4KER6_DROME]	No	5	1	A0A0B4LGL0	0.390179	1x(HexNAc)	N-Term(Dimethyl)	HCD	2	1023.5	2045.98	0.328491	52.0283
Females	TTSSLSSSSASASASASVAR	Z band alternatively spliced PDZ-motif protein 52, isoform W OS=Drosophila melanogaster GN=Zasp52 PE=1 SV=1 - [A0A0B4LGL0_DROME]|Z band alternatively spliced PDZ-motif protein 52, isoform N OS=Drosophila melanogaster GN=Zasp52 PE=1 SV=1 - [A0A0B4KER6_DROME]	No	5	1	A0A0B4LGL0	0.577956	1x(HexNAc)	N-Term(Dimethyl)	HCD	2	1023.5	2045.98	0.567145	38.4617
Females	TTSSLSSSSASASASASVAR	Z band alternatively spliced PDZ-motif protein 52, isoform W OS=Drosophila melanogaster GN=Zasp52 PE=1 SV=1 - [A0A0B4LGL0_DROME]|Z band alternatively spliced PDZ-motif protein 52, isoform N OS=Drosophila melanogaster GN=Zasp52 PE=1 SV=1 - [A0A0B4KER6_DROME]	No	5	1	A0A0B4LGL0	599.862	2x(HexNAc)	N-Term(Dimethyl:2H(4))	HCD	2	1127.05	2253.09	-0.61734	46.168
Females	TTSSLSSSSASASASASVAR	Z band alternatively spliced PDZ-motif protein 52, isoform W OS=Drosophila melanogaster GN=Zasp52 PE=1 SV=1 - [A0A0B4LGL0_DROME]|Z band alternatively spliced PDZ-motif protein 52, isoform N OS=Drosophila melanogaster GN=Zasp52 PE=1 SV=1 - [A0A0B4KER6_DROME]	No	5	1	A0A0B4LGL0	1.92995	2x(HexNAc)	N-Term(Dimethyl:2H(4))	HCD	2	1127.05	2253.09	-0.292265	49.9343
Females	TTSSLSSSSASASASASVAR	Z band alternatively spliced PDZ-motif protein 52, isoform W OS=Drosophila melanogaster GN=Zasp52 PE=1 SV=1 - [A0A0B4LGL0_DROME]|Z band alternatively spliced PDZ-motif protein 52, isoform N OS=Drosophila melanogaster GN=Zasp52 PE=1 SV=1 - [A0A0B4KER6_DROME]	No	5	1	A0A0B4LGL0	3.3872	1x(HexNAc)	N-Term(Dimethyl:2H(4))	HCD	2	1025.51	2050.01	-0.188809	50.1656
Females	TTSSLSSSSASASASASVAR	Z band alternatively spliced PDZ-motif protein 52, isoform W OS=Drosophila melanogaster GN=Zasp52 PE=1 SV=1 - [A0A0B4LGL0_DROME]|Z band alternatively spliced PDZ-motif protein 52, isoform N OS=Drosophila melanogaster GN=Zasp52 PE=1 SV=1 - [A0A0B4KER6_DROME]	No	5	1	A0A0B4LGL0	3.49878	1x(HexNAc)	N-Term(Dimethyl:2H(4))	HCD	3	684.008	2050.01	0.0130434	50.243
Females	TTSSLSSSSASASASASVAR	Z band alternatively spliced PDZ-motif protein 52, isoform W OS=Drosophila melanogaster GN=Zasp52 PE=1 SV=1 - [A0A0B4LGL0_DROME]|Z band alternatively spliced PDZ-motif protein 52, isoform N OS=Drosophila melanogaster GN=Zasp52 PE=1 SV=1 - [A0A0B4KER6_DROME]	No	5	1	A0A0B4LGL0	3.07168	1x(HexNAc)	N-Term(Dimethyl:2H(4))	HCD	2	1025.51	2050	-2.80885	50.5957
Females	TTSSLSSSSASASASASVAR	Z band alternatively spliced PDZ-motif protein 52, isoform W OS=Drosophila melanogaster GN=Zasp52 PE=1 SV=1 - [A0A0B4LGL0_DROME]|Z band alternatively spliced PDZ-motif protein 52, isoform N OS=Drosophila melanogaster GN=Zasp52 PE=1 SV=1 - [A0A0B4KER6_DROME]	No	5	1	A0A0B4LGL0	10.6771	2x(HexNAc)	N-Term(Dimethyl:2H(4))	HCD	2	1127.05	2253.09	0.574601	47.1873
Females	TTSSLSSSSASASASASVAR	Z band alternatively spliced PDZ-motif protein 52, isoform W OS=Drosophila melanogaster GN=Zasp52 PE=1 SV=1 - [A0A0B4LGL0_DROME]|Z band alternatively spliced PDZ-motif protein 52, isoform N OS=Drosophila melanogaster GN=Zasp52 PE=1 SV=1 - [A0A0B4KER6_DROME]	No	5	1	A0A0B4LGL0	2.54308	1x(HexNAc)	N-Term(Dimethyl:2H(4))	HCD	2	1025.51	2050.01	0.287561	48.1984
Females	TTSSLSSSSASASASASVAR	Z band alternatively spliced PDZ-motif protein 52, isoform W OS=Drosophila melanogaster GN=Zasp52 PE=1 SV=1 - [A0A0B4LGL0_DROME]|Z band alternatively spliced PDZ-motif protein 52, isoform N OS=Drosophila melanogaster GN=Zasp52 PE=1 SV=1 - [A0A0B4KER6_DROME]	No	5	1	A0A0B4LGL0	2.76428	2x(HexNAc)	N-Term(Dimethyl:2H(4))	HCD	2	1127.05	2253.09	-0.61734	48.5729
Females	TTSSLSSSSASASASASVAR	Z band alternatively spliced PDZ-motif protein 52, isoform W OS=Drosophila melanogaster GN=Zasp52 PE=1 SV=1 - [A0A0B4LGL0_DROME]|Z band alternatively spliced PDZ-motif protein 52, isoform N OS=Drosophila melanogaster GN=Zasp52 PE=1 SV=1 - [A0A0B4KER6_DROME]	No	5	1	A0A0B4LGL0	3.13006	1x(HexNAc)	N-Term(Dimethyl:2H(4))	HCD	2	1025.51	2050.01	-0.188809	48.6106
Females	TTSSLSSSSASASASASVAR	Z band alternatively spliced PDZ-motif protein 52, isoform W OS=Drosophila melanogaster GN=Zasp52 PE=1 SV=1 - [A0A0B4LGL0_DROME]|Z band alternatively spliced PDZ-motif protein 52, isoform N OS=Drosophila melanogaster GN=Zasp52 PE=1 SV=1 - [A0A0B4KER6_DROME]	No	5	1	A0A0B4LGL0	9.62531	2x(HexNAc)	N-Term(Dimethyl:2H(4))	HCD	2	1127.05	2253.09	1.54982	48.9675
Females	TTSSLSSSSASASASASVAR	Z band alternatively spliced PDZ-motif protein 52, isoform W OS=Drosophila melanogaster GN=Zasp52 PE=1 SV=1 - [A0A0B4LGL0_DROME]|Z band alternatively spliced PDZ-motif protein 52, isoform N OS=Drosophila melanogaster GN=Zasp52 PE=1 SV=1 - [A0A0B4KER6_DROME]	No	5	1	A0A0B4LGL0	10.4588	2x(HexNAc)	N-Term(Dimethyl:2H(4))	HCD	2	1127.05	2253.09	0.03281	49.9858
Females	TTSSLSSSSASASASASVAR	Z band alternatively spliced PDZ-motif protein 52, isoform W OS=Drosophila melanogaster GN=Zasp52 PE=1 SV=1 - [A0A0B4LGL0_DROME]|Z band alternatively spliced PDZ-motif protein 52, isoform N OS=Drosophila melanogaster GN=Zasp52 PE=1 SV=1 - [A0A0B4KER6_DROME]	No	5	1	A0A0B4LGL0	2.03593	2x(HexNAc)	N-Term(Dimethyl:2H(4))	HCD	2	1127.05	2253.09	-0.400623	50.7288
Females	TTSSLSSSSASASASASVAR	Z band alternatively spliced PDZ-motif protein 52, isoform W OS=Drosophila melanogaster GN=Zasp52 PE=1 SV=1 - [A0A0B4LGL0_DROME]|Z band alternatively spliced PDZ-motif protein 52, isoform N OS=Drosophila melanogaster GN=Zasp52 PE=1 SV=1 - [A0A0B4KER6_DROME]	No	5	1	A0A0B4LGL0	4.38572	1x(HexNAc)	N-Term(Dimethyl:2H(4))	HCD	2	1025.51	2050	-1.73701	50.8031
Females	TTSSLSSSSASASASASVAR	Z band alternatively spliced PDZ-motif protein 52, isoform W OS=Drosophila melanogaster GN=Zasp52 PE=1 SV=1 - [A0A0B4LGL0_DROME]|Z band alternatively spliced PDZ-motif protein 52, isoform N OS=Drosophila melanogaster GN=Zasp52 PE=1 SV=1 - [A0A0B4KER6_DROME]	No	5	1	A0A0B4LGL0	3.77624	1x(HexNAc)	N-Term(Dimethyl:2H(4))	HCD	2	1025.51	2050	-2.45157	51.755
Females	TTSSLSSSSASASASASVAR	Z band alternatively spliced PDZ-motif protein 52, isoform W OS=Drosophila melanogaster GN=Zasp52 PE=1 SV=1 - [A0A0B4LGL0_DROME]|Z band alternatively spliced PDZ-motif protein 52, isoform N OS=Drosophila melanogaster GN=Zasp52 PE=1 SV=1 - [A0A0B4KER6_DROME]	No	5	1	A0A0B4LGL0	2083.38	2x(HexNAc)	N-Term(Dimethyl:2H(4))	HCD	2	1127.05	2253.09	-0.508981	47.5206
Females	TTSSLSSSSASASASASVAR	Z band alternatively spliced PDZ-motif protein 52, isoform W OS=Drosophila melanogaster GN=Zasp52 PE=1 SV=1 - [A0A0B4LGL0_DROME]|Z band alternatively spliced PDZ-motif protein 52, isoform N OS=Drosophila melanogaster GN=Zasp52 PE=1 SV=1 - [A0A0B4KER6_DROME]	No	5	1	A0A0B4LGL0	13.043	2x(HexNAc)	N-Term(Dimethyl:2H(4))	HCD	3	751.701	2253.09	0.243558	48.3067
Females	TTSSLSSSSASASASASVAR	Z band alternatively spliced PDZ-motif protein 52, isoform W OS=Drosophila melanogaster GN=Zasp52 PE=1 SV=1 - [A0A0B4LGL0_DROME]|Z band alternatively spliced PDZ-motif protein 52, isoform N OS=Drosophila melanogaster GN=Zasp52 PE=1 SV=1 - [A0A0B4KER6_DROME]	No	5	1	A0A0B4LGL0	13.3262	2x(HexNAc)	N-Term(Dimethyl:2H(4))	HCD	2	1127.05	2253.09	0.466243	48.3418
Females	TTSSLSSSSASASASASVAR	Z band alternatively spliced PDZ-motif protein 52, isoform W OS=Drosophila melanogaster GN=Zasp52 PE=1 SV=1 - [A0A0B4LGL0_DROME]|Z band alternatively spliced PDZ-motif protein 52, isoform N OS=Drosophila melanogaster GN=Zasp52 PE=1 SV=1 - [A0A0B4KER6_DROME]	No	5	1	A0A0B4LGL0	21.1904	2x(HexNAc)	N-Term(Dimethyl:2H(4))	HCD	2	1127.05	2253.09	0.357885	48.7528
Females	TTSSLSSSSASASASASVAR	Z band alternatively spliced PDZ-motif protein 52, isoform W OS=Drosophila melanogaster GN=Zasp52 PE=1 SV=1 - [A0A0B4LGL0_DROME]|Z band alternatively spliced PDZ-motif protein 52, isoform N OS=Drosophila melanogaster GN=Zasp52 PE=1 SV=1 - [A0A0B4KER6_DROME]	No	5	1	A0A0B4LGL0	2.94925	1x(HexNAc)	N-Term(Dimethyl:2H(4))	HCD	2	1025.51	2050.01	-0.0697168	49.1885
Females	TTSSLSSSSASASASASVAR	Z band alternatively spliced PDZ-motif protein 52, isoform W OS=Drosophila melanogaster GN=Zasp52 PE=1 SV=1 - [A0A0B4LGL0_DROME]|Z band alternatively spliced PDZ-motif protein 52, isoform N OS=Drosophila melanogaster GN=Zasp52 PE=1 SV=1 - [A0A0B4KER6_DROME]	No	5	1	A0A0B4LGL0	3.13787	2x(HexNAc)	N-Term(Dimethyl:2H(4))	HCD	2	1127.05	2253.09	0.249526	49.4417
Females	TTSSLSSSSASASASASVAR	Z band alternatively spliced PDZ-motif protein 52, isoform W OS=Drosophila melanogaster GN=Zasp52 PE=1 SV=1 - [A0A0B4LGL0_DROME]|Z band alternatively spliced PDZ-motif protein 52, isoform N OS=Drosophila melanogaster GN=Zasp52 PE=1 SV=1 - [A0A0B4KER6_DROME]	No	5	1	A0A0B4LGL0	3.82125	1x(HexNAc)	N-Term(Dimethyl:2H(4))	HCD	2	1025.51	2050.01	0.287561	49.9487
Females	TTSSLSSSSASASASASVAR	Z band alternatively spliced PDZ-motif protein 52, isoform W OS=Drosophila melanogaster GN=Zasp52 PE=1 SV=1 - [A0A0B4LGL0_DROME]|Z band alternatively spliced PDZ-motif protein 52, isoform N OS=Drosophila melanogaster GN=Zasp52 PE=1 SV=1 - [A0A0B4KER6_DROME]	No	5	1	A0A0B4LGL0	976.018	2x(HexNAc)	N-Term(Dimethyl:2H(4))	HCD	3	751.701	2253.09	-0.000247577	47.5874
Females	TTSSLSSSSASASASASVAR	Z band alternatively spliced PDZ-motif protein 52, isoform W OS=Drosophila melanogaster GN=Zasp52 PE=1 SV=1 - [A0A0B4LGL0_DROME]|Z band alternatively spliced PDZ-motif protein 52, isoform N OS=Drosophila melanogaster GN=Zasp52 PE=1 SV=1 - [A0A0B4KER6_DROME]	No	5	1	A0A0B4LGL0	25.3486	2x(HexNAc)	N-Term(Dimethyl:2H(4))	HCD	2	1127.05	2253.09	0.791317	48.2978
Females	TTSSLSSSSASASASASVAR	Z band alternatively spliced PDZ-motif protein 52, isoform W OS=Drosophila melanogaster GN=Zasp52 PE=1 SV=1 - [A0A0B4LGL0_DROME]|Z band alternatively spliced PDZ-motif protein 52, isoform N OS=Drosophila melanogaster GN=Zasp52 PE=1 SV=1 - [A0A0B4KER6_DROME]	No	5	1	A0A0B4LGL0	15.2901	2x(HexNAc)	N-Term(Dimethyl:2H(4))	HCD	3	751.701	2253.09	0.893707	48.339
Females	TTSSLSSSSASASASASVAR	Z band alternatively spliced PDZ-motif protein 52, isoform W OS=Drosophila melanogaster GN=Zasp52 PE=1 SV=1 - [A0A0B4LGL0_DROME]|Z band alternatively spliced PDZ-motif protein 52, isoform N OS=Drosophila melanogaster GN=Zasp52 PE=1 SV=1 - [A0A0B4KER6_DROME]	No	5	1	A0A0B4LGL0	4.36608	1x(HexNAc)	N-Term(Dimethyl:2H(4))	HCD	2	1025.51	2050.01	-0.0697168	49.2806
Females	TTSSLSSSSASASASASVAR	Z band alternatively spliced PDZ-motif protein 52, isoform W OS=Drosophila melanogaster GN=Zasp52 PE=1 SV=1 - [A0A0B4LGL0_DROME]|Z band alternatively spliced PDZ-motif protein 52, isoform N OS=Drosophila melanogaster GN=Zasp52 PE=1 SV=1 - [A0A0B4KER6_DROME]	No	5	1	A0A0B4LGL0	5.28754	1x(HexNAc)	N-Term(Dimethyl:2H(4))	HCD	2	1025.51	2050.01	0.168468	50.8924
Females	TTSSLSSSSASASASASVAR	Z band alternatively spliced PDZ-motif protein 52, isoform W OS=Drosophila melanogaster GN=Zasp52 PE=1 SV=1 - [A0A0B4LGL0_DROME]|Z band alternatively spliced PDZ-motif protein 52, isoform N OS=Drosophila melanogaster GN=Zasp52 PE=1 SV=1 - [A0A0B4KER6_DROME]	No	5	1	A0A0B4LGL0	2.38418	2x(HexNAc)	N-Term(Dimethyl:2H(4))	HCD	2	1127.05	2253.09	0.574601	51.0063
Females	TTSSLSSSSASASASASVAR	Z band alternatively spliced PDZ-motif protein 52, isoform W OS=Drosophila melanogaster GN=Zasp52 PE=1 SV=1 - [A0A0B4LGL0_DROME]|Z band alternatively spliced PDZ-motif protein 52, isoform N OS=Drosophila melanogaster GN=Zasp52 PE=1 SV=1 - [A0A0B4KER6_DROME]	No	5	1	A0A0B4LGL0	5.13382	1x(HexNAc)	N-Term(Dimethyl:2H(4))	HCD	2	1025.51	2050.01	0.287561	51.6497
Females	TTSSLSSSSASASASASVAR	Z band alternatively spliced PDZ-motif protein 52, isoform W OS=Drosophila melanogaster GN=Zasp52 PE=1 SV=1 - [A0A0B4LGL0_DROME]|Z band alternatively spliced PDZ-motif protein 52, isoform N OS=Drosophila melanogaster GN=Zasp52 PE=1 SV=1 - [A0A0B4KER6_DROME]	No	5	1	A0A0B4LGL0	1484.61	2x(HexNAc)	N-Term(Dimethyl:2H(4))	HCD	2	1127.05	2253.09	0.249526	49.596
Females	TTSSLSSSSASASASASVAR	Z band alternatively spliced PDZ-motif protein 52, isoform W OS=Drosophila melanogaster GN=Zasp52 PE=1 SV=1 - [A0A0B4LGL0_DROME]|Z band alternatively spliced PDZ-motif protein 52, isoform N OS=Drosophila melanogaster GN=Zasp52 PE=1 SV=1 - [A0A0B4KER6_DROME]	No	5	1	A0A0B4LGL0	4.73048	1x(HexNAc)	N-Term(Dimethyl:2H(4))	HCD	2	1025.51	2050.01	0.525745	49.6679
Females	TTSSLSSSSASASASASVAR	Z band alternatively spliced PDZ-motif protein 52, isoform W OS=Drosophila melanogaster GN=Zasp52 PE=1 SV=1 - [A0A0B4LGL0_DROME]|Z band alternatively spliced PDZ-motif protein 52, isoform N OS=Drosophila melanogaster GN=Zasp52 PE=1 SV=1 - [A0A0B4KER6_DROME]	No	5	1	A0A0B4LGL0	4.91678	1x(HexNAc)	N-Term(Dimethyl:2H(4))	HCD	2	1025.51	2050.01	-0.188809	50.0671
Females	TTSSLSSSSASASASASVAR	Z band alternatively spliced PDZ-motif protein 52, isoform W OS=Drosophila melanogaster GN=Zasp52 PE=1 SV=1 - [A0A0B4LGL0_DROME]|Z band alternatively spliced PDZ-motif protein 52, isoform N OS=Drosophila melanogaster GN=Zasp52 PE=1 SV=1 - [A0A0B4KER6_DROME]	No	5	1	A0A0B4LGL0	591.964	1x(HexNAc)	N-Term(Dimethyl:2H(4))	HCD	2	1025.51	2050.01	0.168468	36.7437
Females	TTSSLSSSSASASASASVAR	Z band alternatively spliced PDZ-motif protein 52, isoform W OS=Drosophila melanogaster GN=Zasp52 PE=1 SV=1 - [A0A0B4LGL0_DROME]|Z band alternatively spliced PDZ-motif protein 52, isoform N OS=Drosophila melanogaster GN=Zasp52 PE=1 SV=1 - [A0A0B4KER6_DROME]	No	5	1	A0A0B4LGL0	6.14358	1x(HexNAc)	N-Term(Dimethyl:2H(4))	HCD	2	1025.51	2050.01	0.406653	37.5771
Females	TTSSLSSSSASASASASVAR	Z band alternatively spliced PDZ-motif protein 52, isoform W OS=Drosophila melanogaster GN=Zasp52 PE=1 SV=1 - [A0A0B4LGL0_DROME]|Z band alternatively spliced PDZ-motif protein 52, isoform N OS=Drosophila melanogaster GN=Zasp52 PE=1 SV=1 - [A0A0B4KER6_DROME]	No	5	1	A0A0B4LGL0	0.588	1x(HexNAc)	N-Term(Dimethyl)	ETciD	3	682.666	2045.98	0.232424	51.9259
Females	TTSSLSSSSASASASASVAR	Z band alternatively spliced PDZ-motif protein 52, isoform W OS=Drosophila melanogaster GN=Zasp52 PE=1 SV=1 - [A0A0B4LGL0_DROME]|Z band alternatively spliced PDZ-motif protein 52, isoform N OS=Drosophila melanogaster GN=Zasp52 PE=1 SV=1 - [A0A0B4KER6_DROME]	No	5	1	A0A0B4LGL0	0.774091	1x(HexNAc)	N-Term(Dimethyl)	ETciD	3	682.666	2045.98	0.142929	52.4267
Females	TTSSLSSSSASASASASVAR	Z band alternatively spliced PDZ-motif protein 52, isoform W OS=Drosophila melanogaster GN=Zasp52 PE=1 SV=1 - [A0A0B4LGL0_DROME]|Z band alternatively spliced PDZ-motif protein 52, isoform N OS=Drosophila melanogaster GN=Zasp52 PE=1 SV=1 - [A0A0B4KER6_DROME]	No	5	1	A0A0B4LGL0	0.709668	1x(HexNAc)	N-Term(Dimethyl)	ETciD	3	682.666	2045.98	0.321919	52.5564
Females	TTSSLSSSSASASASASVAR	Z band alternatively spliced PDZ-motif protein 52, isoform W OS=Drosophila melanogaster GN=Zasp52 PE=1 SV=1 - [A0A0B4LGL0_DROME]|Z band alternatively spliced PDZ-motif protein 52, isoform N OS=Drosophila melanogaster GN=Zasp52 PE=1 SV=1 - [A0A0B4KER6_DROME]	No	5	1	A0A0B4LGL0	0.735725	1x(HexNAc)	N-Term(Dimethyl)	ETciD	3	682.666	2045.98	0.500909	38.4991
Females	TTSSLSSSSASASASASVAR	Z band alternatively spliced PDZ-motif protein 52, isoform W OS=Drosophila melanogaster GN=Zasp52 PE=1 SV=1 - [A0A0B4LGL0_DROME]|Z band alternatively spliced PDZ-motif protein 52, isoform N OS=Drosophila melanogaster GN=Zasp52 PE=1 SV=1 - [A0A0B4KER6_DROME]	No	5	1	A0A0B4LGL0	5.09004	2x(HexNAc)	N-Term(Dimethyl:2H(4))	ETciD	3	751.701	2253.09	0.324827	48.9732
Females	TTSSLSSSSASASASASVAR	Z band alternatively spliced PDZ-motif protein 52, isoform W OS=Drosophila melanogaster GN=Zasp52 PE=1 SV=1 - [A0A0B4LGL0_DROME]|Z band alternatively spliced PDZ-motif protein 52, isoform N OS=Drosophila melanogaster GN=Zasp52 PE=1 SV=1 - [A0A0B4KER6_DROME]	No	5	1	A0A0B4LGL0	2.71432	1x(HexNAc)	N-Term(Dimethyl:2H(4))	ETciD	3	684.008	2050.01	0.281001	49.4456
Females	TTSSLSSSSASASASASVAR	Z band alternatively spliced PDZ-motif protein 52, isoform W OS=Drosophila melanogaster GN=Zasp52 PE=1 SV=1 - [A0A0B4LGL0_DROME]|Z band alternatively spliced PDZ-motif protein 52, isoform N OS=Drosophila melanogaster GN=Zasp52 PE=1 SV=1 - [A0A0B4KER6_DROME]	No	5	1	A0A0B4LGL0	8.79262	2x(HexNAc)	N-Term(Dimethyl:2H(4))	ETciD	3	751.701	2253.09	0.649901	47.1976
Females	TTSSLSSSSASASASASVAR	Z band alternatively spliced PDZ-motif protein 52, isoform W OS=Drosophila melanogaster GN=Zasp52 PE=1 SV=1 - [A0A0B4LGL0_DROME]|Z band alternatively spliced PDZ-motif protein 52, isoform N OS=Drosophila melanogaster GN=Zasp52 PE=1 SV=1 - [A0A0B4KER6_DROME]	No	5	1	A0A0B4LGL0	376.176	3x(HexNAc)	N-Term(Dimethyl:2H(4))	ETciD	3	819.394	2456.17	-0.08589	47.2129
Females	TTSSLSSSSASASASASVAR	Z band alternatively spliced PDZ-motif protein 52, isoform W OS=Drosophila melanogaster GN=Zasp52 PE=1 SV=1 - [A0A0B4LGL0_DROME]|Z band alternatively spliced PDZ-motif protein 52, isoform N OS=Drosophila melanogaster GN=Zasp52 PE=1 SV=1 - [A0A0B4KER6_DROME]	No	5	1	A0A0B4LGL0	2.45171	1x(HexNAc)	N-Term(Dimethyl:2H(4))	ETciD	3	684.008	2050.01	0.816917	48.2762
Females	TTSSLSSSSASASASASVAR	Z band alternatively spliced PDZ-motif protein 52, isoform W OS=Drosophila melanogaster GN=Zasp52 PE=1 SV=1 - [A0A0B4LGL0_DROME]|Z band alternatively spliced PDZ-motif protein 52, isoform N OS=Drosophila melanogaster GN=Zasp52 PE=1 SV=1 - [A0A0B4KER6_DROME]	No	5	1	A0A0B4LGL0	2.64122	2x(HexNAc)	N-Term(Dimethyl:2H(4))	ETciD	3	751.701	2253.09	0.243558	48.5538
Females	TTSSLSSSSASASASASVAR	Z band alternatively spliced PDZ-motif protein 52, isoform W OS=Drosophila melanogaster GN=Zasp52 PE=1 SV=1 - [A0A0B4LGL0_DROME]|Z band alternatively spliced PDZ-motif protein 52, isoform N OS=Drosophila melanogaster GN=Zasp52 PE=1 SV=1 - [A0A0B4KER6_DROME]	No	5	1	A0A0B4LGL0	2.85704	1x(HexNAc)	N-Term(Dimethyl:2H(4))	ETciD	3	684.008	2050.01	-0.076276	48.6653
Females	TTSSLSSSSASASASASVAR	Z band alternatively spliced PDZ-motif protein 52, isoform W OS=Drosophila melanogaster GN=Zasp52 PE=1 SV=1 - [A0A0B4LGL0_DROME]|Z band alternatively spliced PDZ-motif protein 52, isoform N OS=Drosophila melanogaster GN=Zasp52 PE=1 SV=1 - [A0A0B4KER6_DROME]	No	5	1	A0A0B4LGL0	1.74724	2x(HexNAc)	N-Term(Dimethyl:2H(4))	ETciD	3	751.701	2253.09	0.406096	49.9029
Females	TTSSLSSSSASASASASVAR	Z band alternatively spliced PDZ-motif protein 52, isoform W OS=Drosophila melanogaster GN=Zasp52 PE=1 SV=1 - [A0A0B4LGL0_DROME]|Z band alternatively spliced PDZ-motif protein 52, isoform N OS=Drosophila melanogaster GN=Zasp52 PE=1 SV=1 - [A0A0B4KER6_DROME]	No	5	1	A0A0B4LGL0	0.578878	1x(HexNAc)	N-Term(Dimethyl:2H(4))	ETciD	3	684.008	2050.01	0.995555	51.4314
Females	TTSSLSSSSASASASASVAR	Z band alternatively spliced PDZ-motif protein 52, isoform W OS=Drosophila melanogaster GN=Zasp52 PE=1 SV=1 - [A0A0B4LGL0_DROME]|Z band alternatively spliced PDZ-motif protein 52, isoform N OS=Drosophila melanogaster GN=Zasp52 PE=1 SV=1 - [A0A0B4KER6_DROME]	No	5	1	A0A0B4LGL0	5.99101	2x(HexNAc)	N-Term(Dimethyl:2H(4))	ETciD	3	751.701	2253.09	0.0810211	48.767
Females	TTSSLSSSSASASASASVAR	Z band alternatively spliced PDZ-motif protein 52, isoform W OS=Drosophila melanogaster GN=Zasp52 PE=1 SV=1 - [A0A0B4LGL0_DROME]|Z band alternatively spliced PDZ-motif protein 52, isoform N OS=Drosophila melanogaster GN=Zasp52 PE=1 SV=1 - [A0A0B4KER6_DROME]	No	5	1	A0A0B4LGL0	3.86941	2x(HexNAc)	N-Term(Dimethyl:2H(4))	ETciD	3	751.701	2253.09	0.568633	49.2615
Females	TTSSLSSSSASASASASVAR	Z band alternatively spliced PDZ-motif protein 52, isoform W OS=Drosophila melanogaster GN=Zasp52 PE=1 SV=1 - [A0A0B4LGL0_DROME]|Z band alternatively spliced PDZ-motif protein 52, isoform N OS=Drosophila melanogaster GN=Zasp52 PE=1 SV=1 - [A0A0B4KER6_DROME]	No	5	1	A0A0B4LGL0	4.08154	1x(HexNAc)	N-Term(Dimethyl:2H(4))	ETciD	3	684.008	2050.01	-0.076276	49.4832
Females	TTSSLSSSSASASASASVAR	Z band alternatively spliced PDZ-motif protein 52, isoform W OS=Drosophila melanogaster GN=Zasp52 PE=1 SV=1 - [A0A0B4LGL0_DROME]|Z band alternatively spliced PDZ-motif protein 52, isoform N OS=Drosophila melanogaster GN=Zasp52 PE=1 SV=1 - [A0A0B4KER6_DROME]	No	5	1	A0A0B4LGL0	1.90976	2x(HexNAc)	N-Term(Dimethyl:2H(4))	ETciD	3	751.701	2253.09	0.487364	50.6701
Females	TTSSLSSSSASASASASVAR	Z band alternatively spliced PDZ-motif protein 52, isoform W OS=Drosophila melanogaster GN=Zasp52 PE=1 SV=1 - [A0A0B4LGL0_DROME]|Z band alternatively spliced PDZ-motif protein 52, isoform N OS=Drosophila melanogaster GN=Zasp52 PE=1 SV=1 - [A0A0B4KER6_DROME]	No	5	1	A0A0B4LGL0	4.29973	1x(HexNAc)	N-Term(Dimethyl:2H(4))	ETciD	3	684.005	2050	-3.29178	50.8712
Females	TTSSLSSSSASASASASVAR	Z band alternatively spliced PDZ-motif protein 52, isoform W OS=Drosophila melanogaster GN=Zasp52 PE=1 SV=1 - [A0A0B4LGL0_DROME]|Z band alternatively spliced PDZ-motif protein 52, isoform N OS=Drosophila melanogaster GN=Zasp52 PE=1 SV=1 - [A0A0B4KER6_DROME]	No	5	1	A0A0B4LGL0	3.07385	1x(HexNAc)	N-Term(Dimethyl:2H(4))	ETciD	3	684.008	2050.01	0.370321	51.6288
Females	TTSSLSSSSASASASASVAR	Z band alternatively spliced PDZ-motif protein 52, isoform W OS=Drosophila melanogaster GN=Zasp52 PE=1 SV=1 - [A0A0B4LGL0_DROME]|Z band alternatively spliced PDZ-motif protein 52, isoform N OS=Drosophila melanogaster GN=Zasp52 PE=1 SV=1 - [A0A0B4KER6_DROME]	No	5	1	A0A0B4LGL0	6.8343	2x(HexNAc)	N-Term(Dimethyl:2H(4))	ETciD	3	751.7	2253.09	-0.731666	49.71
Females	TTSSLSSSSASASASASVAR	Z band alternatively spliced PDZ-motif protein 52, isoform W OS=Drosophila melanogaster GN=Zasp52 PE=1 SV=1 - [A0A0B4LGL0_DROME]|Z band alternatively spliced PDZ-motif protein 52, isoform N OS=Drosophila melanogaster GN=Zasp52 PE=1 SV=1 - [A0A0B4KER6_DROME]	No	5	1	A0A0B4LGL0	4.42273	1x(HexNAc)	N-Term(Dimethyl:2H(4))	ETciD	3	684.008	2050.01	0.45964	50.1063
Females	TTSSLSSSSASASASASVAR	Z band alternatively spliced PDZ-motif protein 52, isoform W OS=Drosophila melanogaster GN=Zasp52 PE=1 SV=1 - [A0A0B4LGL0_DROME]|Z band alternatively spliced PDZ-motif protein 52, isoform N OS=Drosophila melanogaster GN=Zasp52 PE=1 SV=1 - [A0A0B4KER6_DROME]	No	5	1	A0A0B4LGL0	22.561	2x(HexNAc)	N-Term(Dimethyl:2H(4))	ETciD	3	751.701	2253.09	0.243558	50.1284
Females	TTSSLSSSSASASASASVAR	Z band alternatively spliced PDZ-motif protein 52, isoform W OS=Drosophila melanogaster GN=Zasp52 PE=1 SV=1 - [A0A0B4LGL0_DROME]|Z band alternatively spliced PDZ-motif protein 52, isoform N OS=Drosophila melanogaster GN=Zasp52 PE=1 SV=1 - [A0A0B4KER6_DROME]	No	5	1	A0A0B4LGL0	2.35547	2x(HexNAc)	N-Term(Dimethyl:2H(4))	ETciD	3	751.701	2253.09	0.649901	50.8901
Females	TTSSLSSSSASASASASVAR	Z band alternatively spliced PDZ-motif protein 52, isoform W OS=Drosophila melanogaster GN=Zasp52 PE=1 SV=1 - [A0A0B4LGL0_DROME]|Z band alternatively spliced PDZ-motif protein 52, isoform N OS=Drosophila melanogaster GN=Zasp52 PE=1 SV=1 - [A0A0B4KER6_DROME]	No	5	1	A0A0B4LGL0	5.27874	1x(HexNAc)	N-Term(Dimethyl:2H(4))	ETciD	3	684.008	2050.01	0.727598	50.9894
Females	TTSSLSSSSASASASASVAR	Z band alternatively spliced PDZ-motif protein 52, isoform W OS=Drosophila melanogaster GN=Zasp52 PE=1 SV=1 - [A0A0B4LGL0_DROME]|Z band alternatively spliced PDZ-motif protein 52, isoform N OS=Drosophila melanogaster GN=Zasp52 PE=1 SV=1 - [A0A0B4KER6_DROME]	No	5	1	A0A0B4LGL0	945.96	2x(HexNAc)	N-Term(Dimethyl:2H(4))	ETciD	3	751.7	2253.09	-1.13801	49.168
Females	TTSSLSSSSASASASASVAR	Z band alternatively spliced PDZ-motif protein 52, isoform W OS=Drosophila melanogaster GN=Zasp52 PE=1 SV=1 - [A0A0B4LGL0_DROME]|Z band alternatively spliced PDZ-motif protein 52, isoform N OS=Drosophila melanogaster GN=Zasp52 PE=1 SV=1 - [A0A0B4KER6_DROME]	No	5	1	A0A0B4LGL0	5.10346	1x(HexNAc)	N-Term(Dimethyl:2H(4))	ETciD	3	684.008	2050.01	0.102363	49.2864
Females	TTSSLSSSSASASASASVAR	Z band alternatively spliced PDZ-motif protein 52, isoform W OS=Drosophila melanogaster GN=Zasp52 PE=1 SV=1 - [A0A0B4LGL0_DROME]|Z band alternatively spliced PDZ-motif protein 52, isoform N OS=Drosophila melanogaster GN=Zasp52 PE=1 SV=1 - [A0A0B4KER6_DROME]	No	5	1	A0A0B4LGL0	3.95597	2x(HexNAc)	N-Term(Dimethyl:2H(4))	ETciD	3	751.701	2253.09	-0.000247577	49.578
Females	TTSSLSSSSASASASASVAR	Z band alternatively spliced PDZ-motif protein 52, isoform W OS=Drosophila melanogaster GN=Zasp52 PE=1 SV=1 - [A0A0B4LGL0_DROME]|Z band alternatively spliced PDZ-motif protein 52, isoform N OS=Drosophila melanogaster GN=Zasp52 PE=1 SV=1 - [A0A0B4KER6_DROME]	No	5	1	A0A0B4LGL0	6.29178	1x(HexNAc)	N-Term(Dimethyl:2H(4))	ETciD	3	684.008	2050.01	0.281001	49.7066
Females	TTTTNNQATTAYR	Z band alternatively spliced PDZ-motif protein 52, isoform W OS=Drosophila melanogaster GN=Zasp52 PE=1 SV=1 - [A0A0B4LGL0_DROME]|Z band alternatively spliced PDZ-motif protein 52, isoform N OS=Drosophila melanogaster GN=Zasp52 PE=1 SV=1 - [A0A0B4KER6_DROME]	No	5	1	A0A0B4LGL0	4.09052	1x(HexNAc)	N-Term(Dimethyl:2H(4))	HCD	2	839.415	1677.82	0.497488	33.1693
Females	TTTTNNQATTAYR	Z band alternatively spliced PDZ-motif protein 52, isoform W OS=Drosophila melanogaster GN=Zasp52 PE=1 SV=1 - [A0A0B4LGL0_DROME]|Z band alternatively spliced PDZ-motif protein 52, isoform N OS=Drosophila melanogaster GN=Zasp52 PE=1 SV=1 - [A0A0B4KER6_DROME]	No	5	1	A0A0B4LGL0	4.78787	1x(HexNAc)	N-Term(Dimethyl:2H(4))	HCD	2	839.416	1677.82	0.788508	33.9463
Males	LPELTTRPK	Zormin, isoform H OS=Drosophila melanogaster GN=zormin PE=1 SV=1 - [M9PGZ6_DROME]	No	4	1	M9PGZ6	6.44573e-05	1x(HexNAc)	N-Term(Dimethyl);K9(Dimethyl)	HCD	3	438.594	1313.77	1.02736	24.4509
Males	LPELTTRPK	Zormin, isoform H OS=Drosophila melanogaster GN=zormin PE=1 SV=1 - [M9PGZ6_DROME]	No	4	1	M9PGZ6	9.3338e-05	1x(HexNAc)	N-Term(Dimethyl);K9(Dimethyl)	ETciD	3	438.594	1313.77	1.02736	24.4365
Females	LPELTTRPK	Zormin, isoform H OS=Drosophila melanogaster GN=zormin PE=1 SV=1 - [M9PGZ6_DROME]	No	4	1	M9PGZ6	0.000411236	1x(HexNAc)	N-Term(Dimethyl);K9(Dimethyl)	ETciD	3	438.594	1313.77	-0.087632	53.3261
Males	TPTTNDTITITTN	Zormin, isoform H OS=Drosophila melanogaster GN=zormin PE=1 SV=1 - [M9PGZ6_DROME]	Yes	4	1	M9PGZ6	0.136754	1x(HexNAc)	N-Term(Dimethyl)	HCD	2	812.403	1623.8	1.24827	73.5794
Females	TPTTNDTITITTN	Zormin, isoform H OS=Drosophila melanogaster GN=zormin PE=1 SV=1 - [M9PGZ6_DROME]	Yes	4	1	M9PGZ6	0.48519	1x(HexNAc)	N-Term(Dimethyl)	HCD	2	812.403	1623.8	1.09791	65.3434
Females	TPTTNDTITITTN	Zormin, isoform H OS=Drosophila melanogaster GN=zormin PE=1 SV=1 - [M9PGZ6_DROME]	Yes	4	1	M9PGZ6	0.382432	1x(HexNAc)	N-Term(Dimethyl)	HCD	2	812.403	1623.8	1.39862	64.3495
Females	TPTTNDTITITTN	Zormin, isoform H OS=Drosophila melanogaster GN=zormin PE=1 SV=1 - [M9PGZ6_DROME]	Yes	4	1	M9PGZ6	0.491409	1x(HexNAc)	N-Term(Dimethyl)	HCD	2	812.401	1623.8	-0.180075	47.4676
